# Supplementary material for: Predicted metabolic roles and stress responses provide insights into candidate phyla Hydrogenedentota and Sumerlaeota as members of the rare biosphere in biofilms from various environments
Source: Environ Microbiol Rep. 2024 Jan 9;16(1):e13228. doi: 10.1111/1758-2229.13228 (PMC10866078; doi:10.1111/1758-2229.13228)
Supplement: Supplementary file 3 — Table S1. List of genes in Ca. Hydrogenedentota MAG 71 and Ca. Sumerlaeota MAG 30. MAGs were annotated with Prokka (v1.14.6) using default parameters (Seemann, 2014) as well as using the Department of Energy (DOE) Joint Genome Institute Integrated Microbial Genomes (JGI IMG) Annotation Pipeline v.4.16.5 (Huntemann et al., 2015; Markowitz et al., 2007). [file EMI4-16-e13228-s003.xlsx]

## Sheet: Sheet1
Category	Subcategory/ general description	Gene	MAG 71 Hydrogenedentes	MAG 30 Sumerlaeota
Glycolysis	EMP	glucokinase	0	1
Glycolysis	EMP	transaldolase / glucose-6-phosphate isomerase	1	1
Glycolysis	EMP	6-phosphofructokinase	1	1
Glycolysis	EMP	fructose-bisphosphate aldolase	1	1
Glycolysis	EMP	triosephosphate isomerase (TIM)	0	1
Glycolysis	EMP	glyceraldehyde 3-phosphate dehydrogenase	0	1
Glycolysis	EMP	phosphoglycerate kinase	1	1
Glycolysis	EMP	2,3-bisphosphoglycerate-dependent phosphoglycerate mutase	0	1
Glycolysis	EMP	enolase	1	1
Glycolysis	EMP	pyruvate kinase	1	1
TCA Cycle	TCA Cycle	citrate synthase	1	1
TCA Cycle	TCA Cycle	malate dehydrogenase	0	1
TCA Cycle	TCA Cycle	fumarate hydratase	0	0
TCA Cycle	TCA Cycle	succinate dehydrogenase	0	1
TCA Cycle	TCA Cycle	succinyl-CoA synthetase	0	1
TCA Cycle	TCA Cycle	2-oxoglutarate/2-oxoacid ferredoxin oxidoreductase	0	1
TCA Cycle	TCA Cycle	isocitrate dehydrogenase	1	1
TCA Cycle	TCA Cycle	aconitate hydratase	1	1
TCA Cycle	TCA Cycle	pyruvate dehydrogenase	1	1
Glyoxylate cycle	Glyoxylate cycle	citrate synthase	1	1
Glyoxylate cycle	Glyoxylate cycle	aconitase	1	0
Glyoxylate cycle	Glyoxylate cycle	isocitrate lyase	1	0
Glyoxylate cycle	Glyoxylate cycle	malate synthase	1	0
Glyoxylate cycle	Glyoxylate cycle	malate dehydrogenase	0	1
Pentose phosphate pathway	Oxadative PPP	glucose 6-phosphate dehydrogenase	0	1
Pentose phosphate pathway	Oxadative PPP	6-phosphogluconolactonase	1	1
Pentose phosphate pathway	Oxadative PPP	6-phosphogluconate dehydrogenase	0	1
Pentose phosphate pathway	Non-oxidative PPP	Ribose-5-phosphate isomerase	1	1
Pentose phosphate pathway	Non-oxidative PPP	Ribose-5-phosphate-3-epimerase	1	1
Pentose phosphate pathway	Non-oxidative PPP	Transketolase	1	1
Pentose phosphate pathway	Non-oxidative PPP	Transaldolase	1	0
Pentose phosphate pathway	Non-oxidative PPP	glucose-6-phosphate isomerase	1	1
Pentose phosphate pathway	Non-oxidative PPP	Ribokinase	0	1
Pentose phosphate pathway	Non-oxidative PPP	Ribose-phosphate pyrophosphokinase	0	1
Pentose phosphate pathway	Non-oxidative PPP	Deoxyribose-phosphate aldolase	1	1
Oxidative phosphorylation	Na+-translocating NADH:quinone oxidoreductase	Na+-NQR	1	1
Oxidative phosphorylation	Complex I	NADH dehydrogenase	1	1
Oxidative phosphorylation	Complex II	succinate dehydrogenase	0	1
Oxidative phosphorylation	complex III	Q-cytochrome c oxidoreductase	1	1
Oxidative phosphorylation	Complex IV	cytochrome c oxidase	1	1
Oxidative phosphorylation	ATPase	ATPase	1	1
Anaerobic respiration	Lactate	L-lactate dehydrogenase	1	1
Anaerobic respiration	Ethanol	alcohol dehydrogenase	0	1
Fatty acid metabolism	Beta oxidation	acyl-CoA dehydrogenase	1	0
Fatty acid metabolism	Beta oxidation	enoyl-CoA hydratase	1	0
Fatty acid metabolism	Beta oxidation	3-hydroxyacyl-CoA dehydrogenase	1	0
Fatty acid metabolism	Beta oxidation	3-ketoacyl-CoA thiolase	1	0
Carbohydrate/ polysaccharide metabolism	Chitin	glycosyl hydrolase family 18 (GH18)	0	1
Carbohydrate/ polysaccharide metabolism	Chitin	beta-N-acetylhexosaminidase	0	1
Carbohydrate/ polysaccharide metabolism	Chitin	glycosyl hydrolase family 20 (GH20)	1	1
Carbohydrate/ polysaccharide metabolism	Chitin	N-acetylglucosamine kinase	0	1
Carbohydrate/ polysaccharide metabolism	Chitin	N-acetylglucosamine-6-phosphate	1	0
Carbohydrate/ polysaccharide metabolism	Chitooligosaccharides	glycosyl hydrolase family 20 (GH20)	1	1
Carbohydrate/ polysaccharide metabolism	Chitooligosaccharides	Diacetylchitobiose uptake (dasC, msiK)	1	1
Carbohydrate/ polysaccharide metabolism	Chitooligosaccharides	Chitooligosaccharide deacetylase (chbG)	0	1
Carbohydrate/ polysaccharide metabolism	Cullulose	Cellulose synthase (GT2)	1	1
Carbohydrate/ polysaccharide metabolism	Cullulose	cellulase	0	1
Carbohydrate/ polysaccharide metabolism	Cullulose	endoglucanase	0	1
Carbohydrate/ polysaccharide metabolism	Cullulose	glycosyl hydrolase family 5 (GH5)	0	1
Carbohydrate/ polysaccharide metabolism	Cellobiose	glycosyl hydrolase family 10 (GH10)	1	1
Carbohydrate/ polysaccharide metabolism	Cellobiose	cellobiose 2-epimerase	0	1
Carbohydrate/ polysaccharide metabolism	Cello-oligosaccharides	β-glucosidases	0	1
Carbohydrate/ polysaccharide metabolism	Other	glycosyl hydrolase family 2 (GH2)	1	1
Carbohydrate/ polysaccharide metabolism	Other	glycosyl hydrolase family 3 (GH3)	1	0
Carbohydrate/ polysaccharide metabolism	Other	glycosyl hydrolase family 4 (GH4)	1	0
Carbohydrate/ polysaccharide metabolism	Other	glycosyl hydrolase family 31 (GH31)	1	0
Carbohydrate/ polysaccharide metabolism	Other	glycosyl hydrolase family 39 (GH39)	0	1
Carbohydrate/ polysaccharide metabolism	Other	glycosyl hydrolase family 57 (GH57)	0	1
Carbohydrate/ polysaccharide metabolism	Other	glycosyl hydrolase family 88 (GH88)	1	0
Carbohydrate/ polysaccharide metabolism	Other	glycosyl hydrolase family 99 (GH99)	1
Carbohydrate/ polysaccharide metabolism	Starch	EC:3.2.1.1	1	1
Carbohydrate/ polysaccharide metabolism	Rhamnose	pfam05592, pfam00535	1	1
Carbohydrate/ polysaccharide metabolism	Mannose	EC:3.2.1.24, EC:3.2.1.25	0	1
Carbohydrate/ polysaccharide metabolism	Pullulan	pulA	0	1
Carbohydrate/ polysaccharide metabolism	Sucrose	EC:3.2.1.26, SusA	1	1
Carbohydrate/ polysaccharide metabolism	Galactose	pfam02449	0	1
Carbohydrate/ polysaccharide metabolism	Trehalose	EC:5.4.99.16, thuA	1	1
Carbohydrate/ polysaccharide metabolism	Xylose	EC:5.3.1.5	0	1
Carbohydrate/ polysaccharide metabolism	Arabinose	arnBC	1	0
Carbohydrate/ polysaccharide metabolism	Fucose	EC:3.2.1.51	1	0
Carbohydrate/ polysaccharide metabolism	Maltose	EC 2.4.1.8	1	0
Carbohydrate/ polysaccharide metabolism	Alginate	pfam05426	1	0
Carbohydrate/ polysaccharide metabolism	Mannose	rmd, gmd, PimB, ppm, EC:3.2.1.24	1	0
Carbohydrate/ polysaccharide metabolism	Sulfated polysaccharide	ulvan-active sulfatase	1	0
Carbohydrate/ polysaccharide metabolism	Sulfated polysaccharide	arylsulfatase	1	0
Carbohydrate/ polysaccharide metabolism	Sulfated polysaccharide	chondroitin disaccharide hydrolase	1	0
Carbohydrate/ polysaccharide metabolism	Sulfated polysaccharide	heparinase	1	0
Carbohydrate/ polysaccharide metabolism	Sulfated polysaccharide	arylsulfotransferase	1	1
Carbohydrate/ polysaccharide metabolism	Sulfated polysaccharide	sulfotransferase	1	1
Carbohydrate/ polysaccharide metabolism	Sulfated polysaccharide	sulfatase	1	0
Carbohydrate/ polysaccharide metabolism	Polysaccharide biosynthesis	pfam02706, pfam04932, TIGR01007	1	1
Carbohydrate/ polysaccharide metabolism	Polysaccharide modification	pfam01522, pfam04748, pfam04230, TIGR03025, pfam01757, pfam13489	1	1
Carbohydrate/ polysaccharide metabolism	Polysaccharide transport	pfam02563, COG1134	1	1
Carbohydrate import	Ribose	Ribose (rbsC)	1	0
Carbohydrate import	Fructose	fructose (fruA)	1	0
Carbohydrate import	Melibiose	melibiose (COG2211)	1	0
Carbohydrate import	Maltose	maltose (malK)	1	0
Carbohydrate import	Maltose and maltodextrin	maltose and maltodextrin (malE)	0	1
Carbohydrate import	Lactose	lactose (lacF)	0	1
Carbohydrate import	Arabinose	arabinose (araQ)	0	1
Carbohydrate transport	General	ABC transporters	1	1
Carbohydrate transport	General	sec translocon complex	1	1
Carbohydrate transport	General	sec-independent protein translocase	1	1
Carbohydrate transport	General	type II secretion system	1	1
Sulfur metabolism	Sulfite transport	cysZ	0	1
Sulfur metabolism	Sulfite transport	cysIW	1	0
Sulfur metabolism	Sulfate/thiosulfate transport	cysB	1	0
Sulfur metabolism	Sulfate/thiosulfate transport	cysA	0	1
Sulfur metabolism	Hydrogen sulfide detoxification	bigR	1	0
Phosphorous metabolism	Phosphate	phosphate ABC transporter (phoT)	1	1
Phosphorous metabolism	Phosphate	phoH	1	1
Phosphorous metabolism	Phosphate	phosphate transport (pstAB-phoU)	1	1
Phosphorous metabolism	Phosphate	phosphate transport (pstSC)	1	0
Phosphorous metabolism	Phosphate	alkaline phosphatase (phoE)	1	0
Phosphorous metabolism	Polyphosphate	polyphosphate kinase (ppk)	1	0
Phosphorous metabolism	Phosphonate	phosphonate transport (phnK)	1	0
Phosphorous metabolism	Phosphonate	C-P lyase pathway (phnHIJLM)	1	0
Phosphorous metabolism	Phosphonate	phosphonatase enzymes (phnXZ)	1	0
Phosphorous metabolism	Phosphite	phosphite transport (ptxB)	0	1
Phosphorous metabolism	Phosphate starvation	two-component regulatory system (phoR–phoB)	0	1
Nitrogen metabolism	Nitrate	nitrate ABC transporters (nitT/tauT)	1	0
Nitrogen metabolism	Nitrate	nitrate reductase (napF)	1	0
Nitrogen metabolism	Nitrate	assimilatory nitrite reductase (nasE)	1	0
Nitrogen metabolism	Nitrate	nitrate import (nrtD)	0	1
Nitrogen metabolism	Nitrate	dissimilatory nitrate reduction (napA, nir)	0	1
Nitrogen metabolism	Ammonium	ammonium transporter (Pfam 00909)	1	0
Nitrogen metabolism	Ammonium	carbamoyl-phosphate synthase	1	1
Nitrogen metabolism	Nitronates	nitronate monooxygenase (nmoA)	0	1
Nitrogen metabolism	Nitriles	nitrilase (nitA)	0	1
Nitrogen metabolism	Nitric oxide	transcriptional repressors (nsrR)	1	1
Nitrogen metabolism	Nitric oxide	anaerobic nitric oxide reductase transcription regulator (norR)	0	1
Nitrogen metabolism	Nitric oxide	Group 1 truncated hemoglobins (gIbNs)	1	1
Nitrogen metabolism	Nitrogen	nitrogen regulatory and response proteins (ntrC, glnG)	0	1
Stress response	Nitrosative stress	Nitrogen regulatory proteins (glnB)	1	1
Stress response	Nitrosative stress	group I truncated hemoglobins (gIbN)	1	1
Stress response	Nitrosative stress	transcriptional repressors (nsrR)	1	1
Stress response	Nitrosative stress	anaerobic nitric oxide reductase transcription regulator (norR)	0	1
Stress response	Nitrosative stress	nitrogen regulatory and response proteins (ntrC, glnG)	0	1
Stress response	Oxidative stress	hydrogen peroxide-inducible gene activator (oxyR)	0	1
Stress response	Oxidative stress	thiol peroxidase (tpx)​​,	1	1
Stress response	Oxidative stress	peroxiredoxin	1	1
Stress response	Oxidative stress	superoxide dismutase (sodA)	1	1
Stress response	Oxidative stress	AhpD family alkylhydroperoxidase	1	0
Stress response	Oxidative stress	catalase-peroxidase	0	1
Stress response	Oxidative stress	glutathione synthetase (gshB)	0	1
Stress response	Oxidative stress	glutathione import (gsiA)	0	1
Stress response	Oxidative stress	glutathione-regulated potassium-efflux system protein (kefBC)	1	1
Stress response	Oxidative stress	hercynine oxygenase (egtB)	1	1
Stress response	General stress	RpoS regulator (rssB)	1	1
Stress response	General stress	transcriptional regulatory protein (zraR)	1	1
Stress response	General stress	UvrABC system	1	1
Stress response	UV stress	SOS response-associated protein (yedK),	0	1
Stress response	UV stress	(6-4) photolyase (PhrAB)	0	1
Stress response	UV stress	deoxyribodipyrimidine photolyase	0	1
Stress response	Osmotic stress	dimethylglycine N-methyltransferase	1	0
Stress response	Osmotic stress	high-affinity proline transport (putP)	1	0
Stress response	Osmotic stress	high-affinity glycine betaine/proline betaine transport (betS0	1	0
Stress response	Osmotic stress	choline transport (opuAB)	1	0
Stress response	Osmotic stress	choline transport regulatory protein (betl)	1	0
Stress response	Osmotic stress	glycine cleavage system HPT	1	0
Stress response	Osmotic stress	glycine/sarcosine N-methyltransferase	1	0
Stress response	Osmotic stress	glycine betaine import (opuD)	0	0
Stress response	Osmotic stress	osmotically regulated periplasmic protein (osmY)	0	0
Stress response	Osmotic stress	signal transduction histidine-protein kinase (barA)	0	0
Stress response	Osmotic stress	Na+/proline symporters	1	1
Stress response	Osmotic stress	Na+/H+ antiporters	1	1
Stress response	Osmotic stress	small-conductance mechanosensitive channel (mscS)	0	1
Stress response	Osmotic stress	choline trimethylamine-lyase activating enzyme (cutD)	0	1
Stress response	Osmotic stress	trk system potassium uptake and transport protein	0	1
Stress response	Osmotic stress	K+/H+ antiporters	0	1
Stress response	Antibiotics	multidrug resistance proteins mdtABC	1	1
Stress response	Antibiotics	multidrug resistance proteins norM	1	1
Stress response	Antibiotics	linearmycin resistance (lnrL)	1	1
Stress response	Antibiotics	bacitracin transport (bcrA)	1	1
Stress response	Antibiotics	b-lactamase	1	1
Stress response	Antibiotics	AcrAB-TolC efflux system	1	1
Stress response	Antibiotics	vancomycin efflux and transport (vanA)	1	0
Stress response	Antibiotics	penicillin efflux and transport (mrcA)	1	0
Stress response	Antibiotics	macrolide resistance (macB)	1	0
Stress response	Antibiotics	dolichyl-phosphate-mannose-protein mannosyltransferase	1	1
Stress response	Antibiotics	bacillithiol biosynthesis (bshBC)	1	0
Stress response	Antibiotics	bacitracin export (bceA)	0	1
Stress response	Antibiotics	polymyxin resistance (arnA)	0	1
Stress response	Antibiotics	penicillin-binding (pbpE)	0	1
Stress response	Antibiotics	penicillinase repressor (blaI)	0	1
Stress response	Antibiotics	multidrug export (mepA, yheI)	0	1
Stress response	Antibiotics	macrolide export (macAB)	0	1
Stress response	Antibiotics	efflux pump membrane transporter (bepE)	0	1
Stress response	Sporulation	stage I (parAB)	1	0
Stress response	Sporulation	stage II (spoIIE)	1	0
Stress response	Sporulation	stage V (spoVK)	1	0
Stress response	Sporulation	stage VI (cgeB)	1	0
Stress response	Sporulation	continuation (spoFJ)	1	0
Stress response	Sporulation	regulatory (soj)	1	0
Stress response	Sporulation	antimicrobial sporulation-delay resistance (yknY)	1	0
Stress response	Sporulation	stage I (soj, spo0J, sigH)	0	1
Stress response	Sporulation	stage II (spoIIABDE)	0	1
Stress response	Sporulation	stage V (spoVD)	0	1
Stress response	Sporulation	maturation (spmAB)	0	1
Stress response	Sporulation	sporulation kinase A (kinA)	0	1
Stress response	Sporulation	sporulation regulatory protein (gerE)	0	1
Stress response	Sporulation	sporulation-specific N-acetylmuramoyl-L-alanine amidase (cwlC)	0	1
Heavy metal metabolism	Arsenic	arsenate reductase (arsC)	0	1
Heavy metal metabolism	Arsenic	family transcriptional regulator (arsR )	1	1
Heavy metal metabolism	Arsenic	arsenite methyltransferase (arsM)	1	1
Heavy metal metabolism	Zinc	zinc transport (znuABC)	1	0
Heavy metal metabolism	Zinc and lead	zinc and lead repsonse (zraS/zraR)	1	0
Heavy metal metabolism	Zinc, cobalt, and cadmium	zinc, cobalt, and cadmium (czcA)	1	0
Heavy metal metabolism	Zinc and manganese	zinc and manganese transport (K02075)	0	1
Heavy metal metabolism	Manganese	repression of manganese import (mntR)	1	0
Heavy metal metabolism	Manganese	manganese transport (mntABC)	0	1
Heavy metal metabolism	Magnesium	magnesium transport (mgtE),	0	1
Heavy metal metabolism	Cobalt and magnesium	cobalt and magnesium transport (corA)	0	1
Heavy metal metabolism	Nickel and cobalt	Nickel and cobalt transport (rncA)	0	1
Heavy metal metabolism	Nickel	nickel transport (nikB)	0	1
Heavy metal metabolism	Iron	iron storage and uptake (fur, futA1)	1	1
Heavy metal metabolism	Iron	petrobactin (fpuC)	1	0
Heavy metal metabolism	Iron	enterobactin (entS)	0	1
Heavy metal metabolism	Copper	copper-sensitive transcriptional regulatory protein (cusR)	0	1
Heavy metal metabolism	Copper	copper (copA)	0	1
Biofilm	Biofilm development	several sensor histidine kinases (rcsC )	1	1
Biofilm	Biofilm development	signal transduction histidine-protein kinase barA	1	1
Biofilm	Biofilm development	luxO	1	1
Biofilm	Biofilm development	luxQ	0	1
Biofilm	Biofilm dispersal	cyclic-di-GMP-binding (bdcA)	1	0
Light response	light-regulated two-component system	histidine kinase protein (Cph1)	1	0
Light response	light-regulated two-component system	response regulator (Rcp1)	1	0
Motility	Flagellar machinery	fliBGHJKNOPQRSW	1	0
Motility	Flagellar machinery	flgCDEGKL	1	0
Motility	Flagellar machinery	flhABFG	1	0
Motility	Flagellar machinery	motC	1	0
Motility	Flagellar machinery	ylxH	1	0
Motility	Chemotaxis	motAB	1	0
Motility	Chemotaxis	cheD	1	0
Motility	Chemotaxis	atoC	1	0
Motility	Type IV pilus machinery	pilBCMOQTZ	1	1
Motility	Type IV pilus machinery	pilH	1	0
Motility	Type IV pilus machinery	pilEUW	0	1
Motility	Gliding motility	mglA	0	1
Cell shape	Rod	mreBCD	1	1
Cell shape	Rod	rodA	1	1
1 = Present
0 = Absent
