# Supplementary material for: Predicted metabolic roles and stress responses provide insights into candidate phyla Hydrogenedentota and Sumerlaeota as members of the rare biosphere in biofilms from various environments
Source: Environ Microbiol Rep. 2024 Jan 9;16(1):e13228. doi: 10.1111/1758-2229.13228 (PMC10866078; doi:10.1111/1758-2229.13228)
Supplement: Supplementary file 4 — Table S2. Identification, taxonomic analysis and quality assessment of all publicly available Ca. Hydrogenedentota and Ca. Sumerlaeota. All publicly available MAGs and genomes previously identified as Ca. Hydrogenedentota and Ca. Sumerlaeota were taxonomically re‐classified with GTDB‐Tk (v2.1.1; [Chaumeil et al., 2020]) and assessed for completeness and contamination using CheckM (v1.2.2; [Parks et al., 2015]). All genomes with completeness scores <50% and >10% contamination were removed from further analyses and are included at the bottom of the table. [file EMI4-16-e13228-s001.xlsx]

## Sheet: Hydrogenedentes
Blue Highlighted sequenced used in metabolic comparisons across localities
Red highlighted sequence is MAG from this study
Hydrogenedentes genomes	fasta name	Paper	JGI link	NCBI/JGI link	gene count	type		Location	fasta name	Bin Name	Marker Lineage		# Genomes	# Markers	# Marker Sets	0	1	2	3	4	5+	Completeness	Contamination	Strain heterogeneity	Bin Name	user_genome	domain	phylum	class	order	family	genus	species
Candidatus Hydrogenedentes bacterium ADurb.Bin101	ADurb.Bin101.fa	Nobu		https://www.ncbi.nlm.nih.gov/nuccore/MWDZ00000000.1/	4221	MAG	Anaerobic digester	anaerobic digester	ADurb.Bin101.fa	ADurb.Bin101	k__Bacteria	(UID2495)	2993	147	91	21	122	4	0	0	0	81.04	2.93	100	ADurb.Bin101	ADurb.Bin101	d__Bacteria	p__Hydrogenedentota	c__Hydrogenedentia	o__Hydrogenedentiales	f__CAITNO01	g__	s__
Candidatus Hydrogenedentes bacterium ADurb.Bin170	ADurb.Bin170.fa	Nobu		https://www.ncbi.nlm.nih.gov/nuccore/MWCY00000000	2741	MAG	Anaerobic digester	anaerobic digester	ADurb.Bin170.fa	ADurb.Bin170	k__Bacteria	(UID2565)	2921	152	93	2	148	2	0	0	0	97.85	2.15	0	ADurb.Bin170	ADurb.Bin170	d__Bacteria	p__Hydrogenedentota	c__Hydrogenedentia	o__Hydrogenedentiales	f__CAITNO01	g__JAAYJV01	s__JAAYJV01 sp002070275
Hydrogenedentes bacterium JGI 0000039-J10 (contamination screened)	AQYQ01.fa	Rinke et al 2013	https://img.jgi.doe.gov/cgi-bin/mer/main.cgi?section=TaxonDetail&page=taxonDetail&taxon_oid=2527291518	https://www.ncbi.nlm.nih.gov/assembly/GCA_000380785.1	2439	single cell analysis	Anaerobic digester	anaerobic digester	AQYQ01.fa	AQYQ01	k__Bacteria	(UID2495)	2993	143	89	16	115	12	0	0	0	88.32	4.29	100	AQYQ01	AQYQ01	d__Bacteria	p__Hydrogenedentota	c__Hydrogenedentia	o__Hydrogenedentiales	f__Hydrogenedentaceae	g__Hydrogenedens	s__Hydrogenedens terephthalicus
Hydrogenedentes bacterium JGI 0000077-O16	ASNV01.fa	Rinke et al 2013		https://www.ncbi.nlm.nih.gov/nuccore/ASNV00000000		Single cell isolate	Anaerobic digester	anaerobic digester	ASNV01.fa	ASNV01	k__Bacteria	(UID2495)	2993	147	91	42	105	0	0	0	0	66.6	0	0	ASNV01	ASNV01	d__Bacteria	p__Hydrogenedentota	c__Hydrogenedentia	o__Hydrogenedentiales	f__Hydrogenedentaceae	g__Hydrogenedens	s__Hydrogenedens terephthalicus
Candidatus Hydrogenedens terephthalicus JGI OTU-1	AWNW01.fa	Rinke et al 2013		https://www.ncbi.nlm.nih.gov/nuccore/AWNW00000000.1/		MAG	Anaerobic digester	anaerobic digester	AWNW01.fa	AWNW01	k__Bacteria	(UID2495)	2993	143	89	16	125	2	0	0	0	88.32	2.25	100	AWNW01	AWNW01	d__Bacteria	p__Hydrogenedentota	c__Hydrogenedentia	o__Hydrogenedentiales	f__Hydrogenedentaceae	g__Hydrogenedens	s__Hydrogenedens terephthalicus
Candidatus Hydrogenedentes bacterium isolate MJ-2014_bin-0815	CAIJOU01.fa	Buck (Direct Submission)		https://www.ncbi.nlm.nih.gov/nuccore/CAIJOU000000000.1/		MAG	Lakewater	lakewater	CAIJOU01.fa	CAIJOU01	k__Bacteria	(UID2495)	2993	147	91	19	124	4	0	0	0	83.78	2.36	50	CAIJOU01	CAIJOU01	d__Bacteria	p__Hydrogenedentota	c__Hydrogenedentia	o__Hydrogenedentiales	f__CAITNO01	g__CAITNO01	s__CAITNO01 sp903822375
Candidatus Hydrogenedentes bacterium isolate LaPlata_bin-1517	CAILVY01.fa	Buck (Direct Submission)		https://www.ncbi.nlm.nih.gov/nuccore/CAILVY000000000.1/		MAG	Lakewater	lakewater	CAILVY01.fa	CAILVY01	k__Bacteria	(UID2495)	2993	147	91	2	145	0	0	0	0	98.72	0	0	CAILVY01	CAILVY01	d__Bacteria	p__Hydrogenedentota	c__Hydrogenedentia	o__Hydrogenedentiales	f__CAIZGN01	g__CAILVY01	s__CAILVY01 sp903837785
Candidatus Hydrogenedentes bacterium isolate LaPlata-a_bin-1687	CAIMEV01.fa	Buck (Direct Submission)		https://www.ncbi.nlm.nih.gov/nuccore/CAIMEV000000000.1/		MAG	Lakewater	lakewater	CAIMEV01.fa	CAIMEV01	k__Bacteria	(UID2495)	2993	147	91	56	83	8	0	0	0	61.21	4.59	0	CAIMEV01	CAIMEV01	d__Bacteria	p__Hydrogenedentota	c__Hydrogenedentia	o__Hydrogenedentiales	f__CAIZGN01	g__CAILVY01	s__CAILVY01 sp903837785
Candidatus Hydrogenedentes bacterium isolate Ki3-D4_bin-671	CAIRFI01.fa	Buck (Direct Submission)		https://www.ncbi.nlm.nih.gov/nuccore/CAIRFI000000000.1/		MAG	Lakewater	lakewater	CAIRFI01.fa	CAIRFI01	k__Bacteria	(UID2565)	2921	152	93	15	131	6	0	0	0	87.28	4.5	16.67	CAIRFI01	CAIRFI01	d__Bacteria	p__Hydrogenedentota	c__Hydrogenedentia	o__Hydrogenedentiales	f__CAIZGN01	g__CAIZGN01	s__CAIZGN01 sp903932505
Candidatus Hydrogenedentes bacterium isolate AM-lipid-02-D7_bin-758	CAIROY01.fa	Buck (Direct Submission)		https://www.ncbi.nlm.nih.gov/nuccore/CAIROY000000000.1/		MAG	Lakewater	lakewater	CAIROY01.fa	CAIROY01	k__Bacteria	(UID2565)	2921	152	93	75	76	1	0	0	0	48.25	0.18	0	CAIROY01	CAIROY01	d__Bacteria	p__Hydrogenedentota	c__Hydrogenedentia	o__Hydrogenedentiales	f__CAITNO01	g__CAITNO01	s__CAITNO01 sp903893795
Candidatus Hydrogenedentes bacterium isolate AM-lipid-01-D7_bin-1087	CAISVQ01.fa	Buck (Direct Submission)		https://www.ncbi.nlm.nih.gov/assembly/GCA_903888945.1		MAG	Lakewater	lakewater	CAISVQ01.fa	CAISVQ01	k__Bacteria	(UID2495)	2993	147	91	63	84	0	0	0	0	54.03	0	0	CAISVQ01	CAISVQ01	d__Bacteria	p__Hydrogenedentota	c__Hydrogenedentia	o__Hydrogenedentiales	f__CAITNO01	g__CAITNO01	s__CAITNO01 sp903893795
Candidatus Hydrogenedentes bacterium isolate AlinenLipids_bin-3554	CAITNO01.fa	Buck (Direct Submission)		https://www.ncbi.nlm.nih.gov/nuccore/CAITNO000000000.1/		MAG	Lakewater	lakewater	CAITNO01.fa	CAITNO01	k__Bacteria	(UID2495)	2993	143	89	21	117	5	0	0	0	96.1	0.51	80	CAITNO01	CAITNO01	d__Bacteria	p__Hydrogenedentota	c__Hydrogenedentia	o__Hydrogenedentiales	f__CAITNO01	g__CAITNO01	s__CAITNO01 sp903893795
Candidatus Hydrogenedentes bacterium isolate Loclat_bin-18389	CAIUWO01.fa	Buck (Direct Submission)		https://www.ncbi.nlm.nih.gov/nuccore/CAIUWO000000000.1/		MAG	Lakewater	lakewater	CAIUWO01.fa	CAIUWO01	k__Bacteria	(UID2565)	2921	152	93	0	149	3	0	0	0	100	3.23	33.33	CAIUWO01	CAIUWO01	d__Bacteria	p__Hydrogenedentota	c__Hydrogenedentia	o__Hydrogenedentiales	f__CAITNO01	g__CAITNO01	s__
Candidatus Hydrogenedentes bacterium isolate LaPlata-15m-a_bin-142	CAIXCG01.fa	Buck (Direct Submission)		https://www.ncbi.nlm.nih.gov/nuccore/CAIXCG000000000.1/		MAG	Lakewater	lakewater	CAIXCG01.fa	CAIXCG01	k__Bacteria	(UID2495)	2993	147	91	47	91	9	0	0	0	68.55	4.75	11.11	CAIXCG01	CAIXCG01	d__Bacteria	p__Hydrogenedentota	c__Hydrogenedentia	o__Hydrogenedentiales	f__CAIZGN01	g__CAILVY01	s__CAILVY01 sp903837785
Candidatus Hydrogenedentes bacterium isolate LaPlata_bin-4252	CAIXSQ01.fa	Buck (Direct Submission)		https://www.ncbi.nlm.nih.gov/nuccore/CAIXSQ000000000.1/		MAG	Lakewater	lakewater	CAIXSQ01.fa	CAIXSQ01	k__Bacteria	(UID2495)	2993	147	91	64	79	4	0	0	0	61.18	2.75	0	CAIXSQ01	CAIXSQ01	d__Bacteria	p__Hydrogenedentota	c__Hydrogenedentia	o__Hydrogenedentiales	f__WGMK01	g__WGMK01	s__
Candidatus Hydrogenedentes bacterium isolate AlinenLipids_bin-3204	CAIXUF01.fa	Buck (Direct Submission)		https://www.ncbi.nlm.nih.gov/nuccore/CAIXUF000000000.1/		MAG	Lakewater	lakewater	CAIXUF01.fa	CAIXUF01	k__Bacteria	(UID203)	5449	100	55	54	45	1	0	0	0	68	0.91	0	CAIXUF01	CAIXUF01	d__Bacteria	p__Hydrogenedentota	c__Hydrogenedentia	o__Hydrogenedentiales	f__CAITNO01	g__CAITNO01	s__
Candidatus Hydrogenedentes bacterium isolate LaPlata_bin-0323	CAIXVN01.fa	Buck (Direct Submission)		https://www.ncbi.nlm.nih.gov/nuccore/CAIXVN000000000.1/		MAG	Lakewater	lakewater	CAIXVN01.fa	CAIXVN01	k__Bacteria	(UID2495)	2993	147	91	30	117	0	0	0	0	81.36	0	0	CAIXVN01	CAIXVN01	d__Bacteria	p__Hydrogenedentota	c__Hydrogenedentia	o__Hydrogenedentiales	f__CAIZGN01	g__CAIZGN01	s__
Candidatus Hydrogenedentes bacterium isolate MJ-time_bin-1056	CAIYET01.fa	Buck (Direct Submission)		https://www.ncbi.nlm.nih.gov/nuccore/CAIYET000000000.1/		MAG	Lakewater	lakewater	CAIYET01.fa	CAIYET01	k__Bacteria	(UID2565)	2921	152	93	3	142	7	0	0	0	98.8	4.59	0	CAIYET01	CAIYET01	d__Bacteria	p__Hydrogenedentota	c__Hydrogenedentia	o__Hydrogenedentiales	f__SLHB01	g__DSVR01	s__
Candidatus Hydrogenedentes bacterium isolate Kiruna3_bin-1600	CAIZGN01.fa	Buck (Direct Submission)		https://www.ncbi.nlm.nih.gov/nuccore/CAIZGN000000000.1/		MAG	Lakewater	lakewater	CAIZGN01.fa	CAIZGN01	k__Bacteria	(UID2495)	2993	147	91	4	133	10	0	0	0	95.6	3.25	0	CAIZGN01	CAIZGN01	d__Bacteria	p__Hydrogenedentota	c__Hydrogenedentia	o__Hydrogenedentiales	f__CAIZGN01	g__CAIZGN01	s__CAIZGN01 sp903932505
Candidatus Hydrogenedentes bacterium isolate TH-Jun18-22	CANKTP01.fa	Layoun (Direct submission)		https://www.ncbi.nlm.nih.gov/nuccore/CANKTP000000000.1/		MAG	Lakewater	lakewater	CANKTP01.fa	CANKTP01	k__Bacteria	(UID2495)	2993	147	91	8	134	5	0	0	0	93.34	2.46	80	CANKTP01	CANKTP01	d__Bacteria	p__Hydrogenedentota	c__Hydrogenedentia	o__Hydrogenedentiales	f__	g__	s__
Candidatus Hydrogenedentes bacterium UBA6118	DIWA01.fa	Parks et al 2017		https://www.ncbi.nlm.nih.gov/nuccore/DIWA00000000.1		MAG	Wastewater from mine	wastewater from Canada: Syncrude tailings pond, Wood Buffalo,Alberta	DIWA01.fa	DIWA01	k__Bacteria	(UID2495)	2993	147	91	1	145	1	0	0	0	98.9	1.1		DIWA01	DIWA01	d__Bacteria	p__Hydrogenedentota	c__Hydrogenedentia	o__Hydrogenedentiales	f__SLHB01	g__UBA6118	s__UBA6118 sp002422525
Candidatus Hydrogenedentes bacterium isolate SpSt-1162	DSBB01.fa	Zhou et al. 2020		https://www.ncbi.nlm.nih.gov/nuccore/DSBB00000000.1/	2838	MAG	Hot spring sediment		DSBB01.fa	DSBB01	k__Bacteria	(UID2495)	2993	143	89	26	114	3	0	0	0	81.24	1.69	0	DSBB01	DSBB01	d__Bacteria	p__Hydrogenedentota	c__Hydrogenedentia	o__Hydrogenedentiales	f__CAITNO01	g__SLFT01	s__SLFT01 sp011046175
Candidatus Hydrogenedentes bacterium isolate SpSt-1208	DSDA01.fa	Zhou et al. 2020		https://www.ncbi.nlm.nih.gov/nuccore/DSDA00000000.1/	3163	MAG	Hot spring sediment	hot spring sediment form California	DSDA01.fa	DSDA01	k__Bacteria	(UID2495)	2993	143	89	67	69	7	0	0	0	54.56	2.55	14.29	DSDA01	DSDA01	d__Bacteria	p__Hydrogenedentota	c__Hydrogenedentia	o__Hydrogenedentiales	f__SLHB01	g__	s__
Candidatus Hydrogenedentes bacterium isolate UWMA-0048	DTSJ01.fa	Zhou et al. 2020		https://www.ncbi.nlm.nih.gov/nuccore/DTSJ00000000.1/	2713	MAG	Hydrothermal vent fluid	marine metagenome from Kilo Moana Hydrothermal plume 60m from Pacific Ocean: Lau Basin	DTSJ01.fa	DTSJ01	k__Bacteria	(UID2495)	2993	147	91	65	82	0	0	0	0	56.4	0	0	DTSJ01	DTSJ01	d__Bacteria	p__Hydrogenedentota	c__Hydrogenedentia	o__Hydrogenedentiales	f__GCA-2746185	g__DTSJ01	s__DTSJ01 sp012965445
Candidatus Hydrogenedentes bacterium MAG_17963_hgd_111	DUZM01.fa	Uzun et al 2020		https://www.ncbi.nlm.nih.gov/assembly/GCA_013349485.1		MAG	Hypersaline sediment	Anoxic, hypersaline lake sediments, USA: California, Salton Sea	DUZM01.fa	DUZM01	k__Bacteria	(UID2495)	2993	147	91	35	106	6	0	0	0	71.11	1.46	0	DUZM01	DUZM01	d__Bacteria	p__Hydrogenedentota	c__Hydrogenedentia	o__Hydrogenedentiales	f__SLHB01	g__DUZN01	s__DUZN01 sp013349485
Candidatus Hydrogenedentes bacterium MAG_17971_hgd_130	DUZN01.fa	Uzun et al 2020		https://www.ncbi.nlm.nih.gov/assembly/GCA_013349535.1		MAG	Hypersaline sediment	Anoxic, hypersaline lake sediments, USA: California, Salton Sea	DUZN01.fa	DUZN01	k__Bacteria	(UID2495)	2993	147	91	50	94	3	0	0	0	60.01	1.16	0	DUZN01	DUZN01	d__Bacteria	p__Hydrogenedentota	c__Hydrogenedentia	o__Hydrogenedentiales	f__SLHB01	g__DUZN01	s__DUZN01 sp013349485
Candidatus Hydrogenedentes bacterium isolate AS06rmzACSIP_151	JAAYAQ01.fa	Campanaro 2020?		https://www.ncbi.nlm.nih.gov/nuccore/JAAYAQ000000000.1/	3904	MAG	Anaerobic digester	anaerobic digester metagenome	JAAYAQ01.fa	JAAYAQ01	k__Bacteria	(UID2495)	2993	147	91	3	142	2	0	0	0	97.25	2.2	0	JAAYAQ01	JAAYAQ01	d__Bacteria	p__Hydrogenedentota	c__Hydrogenedentia	o__Hydrogenedentiales	f__SLHB01	g__UBA2224	s__UBA2224 sp012719295
Candidatus Hydrogenedentes bacterium isolate AS06rmzACSIP_301	JAAYBJ01.fa	Campanaro 2020?		https://www.ncbi.nlm.nih.gov/nuccore/JAAYBJ000000000.1/		MAG	Anaerobic digester	anaerobic digester metagenome	JAAYBJ01.fa	JAAYBJ01	k__Bacteria	(UID2495)	2993	147	91	0	146	1	0	0	0	100	1.1	0	JAAYBJ01	JAAYBJ01	d__Bacteria	p__Hydrogenedentota	c__Hydrogenedentia	o__Hydrogenedentiales	f__CAITNO01	g__JAAYBJ01	s__JAAYBJ01 sp012730105
Candidatus Hydrogenedentes bacterium isolate AS06rmzACSIP_344	JAAYBR01.fa	Campanaro 2020?		https://www.ncbi.nlm.nih.gov/nuccore/JAAYBR000000000.1/	3348	MAG	Anaerobic digester	anaerobic digester metagenome	JAAYBR01.fa	JAAYBR01	k__Bacteria	(UID2495)	2993	147	91	1	146	0	0	0	0	98.9	0	0	JAAYBR01	JAAYBR01	d__Bacteria	p__Hydrogenedentota	c__Hydrogenedentia	o__Hydrogenedentiales	f__CAITNO01	g__JAAYBR01	s__JAAYBR01 sp012730045
Candidatus Hydrogenedentes bacterium isolate AS10tlH2TH_263	JAAYJI01.fa	Campanaro 2020?		https://www.ncbi.nlm.nih.gov/nuccore/JAAYJI000000000.1/	3082	MAG	Anaerobic digester	anaerobic digester metagenome	JAAYJI01.fa	JAAYJI01	k__Bacteria	(UID2495)	2993	147	91	2	144	1	0	0	0	97.8	0.06	0	JAAYJI01	JAAYJI01	d__Bacteria	p__Hydrogenedentota	c__Hydrogenedentia	o__Hydrogenedentiales	f__CAITNO01	g__JAAYBJ01	s__JAAYBJ01 sp012523015
Candidatus Hydrogenedens sp. isolate AS10tlH2TH_339	JAAYJV01.fa	Campanaro 2020?		https://www.ncbi.nlm.nih.gov/nuccore/JAAYJV000000000.1/	2952	MAG	Anaerobic digester	anaerobic digester metagenome	JAAYJV01.fa	JAAYJV01	k__Bacteria	(UID2565)	2921	152	93	3	147	2	0	0	0	97.31	2.15	0	JAAYJV01	JAAYJV01	d__Bacteria	p__Hydrogenedentota	c__Hydrogenedentia	o__Hydrogenedentiales	f__CAITNO01	g__JAAYJV01	s__JAAYJV01 sp012522755
Candidatus Hydrogenedens sp. isolate AS06rmzACSIP_274	JAAYYZ01.fa	Campanaro 2020?		https://www.ncbi.nlm.nih.gov/nuccore/JAAYYZ000000000.1/	3581	MAG	Anaerobic digester	anaerobic digester metagenome	JAAYYZ01.fa	JAAYYZ01	k__Bacteria	(UID2495)	2993	143	89	17	121	4	1	0	0	81.84	6.18	14.29	JAAYYZ01	JAAYYZ01	d__Bacteria	p__Hydrogenedentota	c__Hydrogenedentia	o__Hydrogenedentiales	f__CAITNO01	g__JAAYYZ01	s__JAAYYZ01 sp012515115
Candidatus Hydrogenedentes bacterium isolate MAG_47	JABWCD01.fa	Wang et al. 2020		https://www.ncbi.nlm.nih.gov/nuccore/JABWCD000000000.1/	5073	MAG	Anammox bioreactor	partial denitrification and anammox bioreactor	JABWCD01.fa	JABWCD01	k__Bacteria	(UID2495)	2993	147	91	0	147	0	0	0	0	100	0	0	JABWCD01	JABWCD01	d__Bacteria	p__Hydrogenedentota	c__Hydrogenedentia	o__Hydrogenedentiales	f__SLHB01	g__JABWCD01	s__JABWCD01 sp013359265
Candidatus Hydrogenedentes bacterium isolate BROCD006	JACFMU01.fa	Pabst et al. 2022		https://www.ncbi.nlm.nih.gov/nuccore/JACFMU000000000.1/	4002	MAG	Anammox bioreactor	wastewater from granules from the full-scale anammox reactor of Dokhaven-Sluisjesdijk wastewater treatment plant, further enriched at TU Delft in a chemostat over two months prior to sampling	JACFMU01.fa	JACFMU01	k__Bacteria	(UID2565)	2921	152	93	1	150	1	0	0	0	98.92	1.08	0	JACFMU01	JACFMU01	d__Bacteria	p__Hydrogenedentota	c__Hydrogenedentia	o__Hydrogenedentiales	f__CAITNO01	g__JAAYYZ01	s__JAAYYZ01 sp012515115
Candidatus Hydrogenedentes bacterium isolate NC_groundwater_378_Ag_B-0.1um_61_12	JACPGD01.fa	He et al. 2020		https://www.ncbi.nlm.nih.gov/nuccore/JACPGD000000000.1/	4989	MAG	Subsurface water	groundwater from USA: California, Modesto	JACPGD01.fa	JACPGD01	k__Bacteria	(UID2565)	2921	152	93	9	141	2	0	0	0	92.82	2.15	50	JACPGD01	JACPGD01	d__Bacteria	p__Hydrogenedentota	c__Hydrogenedentia	o__Hydrogenedentiales	f__JACPGD01	g__JACPGD01	s__JACPGD01 sp016182645
Candidatus Hydrogenedentes bacterium isolate NC_groundwater_379_Ag_B-0.1um_61_26	JACPGE01.fa	He et al. 2020		https://www.ncbi.nlm.nih.gov/nuccore/JACPGE000000000.1/	5108	MAG	Subsurface water	groundwater from USA: California, Modesto	JACPGE01.fa	JACPGE01	k__Bacteria	(UID2495)	2993	147	91	0	145	2	0	0	0	100	1.28	0	JACPGE01	JACPGE01	d__Bacteria	p__Hydrogenedentota	c__Hydrogenedentia	o__Hydrogenedentiales	f__WGMK01	g__JACPGE01	s__JACPGE01 sp016182605
Candidatus Hydrogenedentes bacterium isolate NC_groundwater_752_Ag_S-0.1um_61_7	JACPUG01.fa	He et al. 2020		https://www.ncbi.nlm.nih.gov/nuccore/JACPUG000000000.1/	2980	MAG	Subsurface water	groundwater from USA: California, Modesto	JACPUG01.fa	JACPUG01	k__Bacteria	(UID2495)	2993	147	91	49	97	1	0	0	0	53.93	0.06	0	JACPUG01	JACPUG01	d__Bacteria	p__Hydrogenedentota	c__Hydrogenedentia	o__Hydrogenedentiales	f__JACPGD01	g__JACPGD01	s__JACPGD01 sp016182645
Candidatus Hydrogenedentes bacterium isolate NC_groundwater_1458_Ag_S-0.65um_59_18	JACQVH01.fa	He et al. 2020		https://www.ncbi.nlm.nih.gov/nuccore/JACQVH000000000.1/	4531	MAG	Subsurface water	groundwater from USA: California, Modesto	JACQVH01.fa	JACQVH01	k__Bacteria	(UID2495)	2993	147	91	15	131	1	0	0	0	85.71	1.1	0	JACQVH01	JACQVH01	d__Bacteria	p__Hydrogenedentota	c__Hydrogenedentia	o__Hydrogenedentiales	f__SLHB01	g__JACQVH01	s__JACQVH01 sp016209895
Candidatus Hydrogenedentes bacterium isolate NC_groundwater_1878_Pr3_B-0.1um_59_9	JACRLJ01.fa	He et al. 2020		https://www.ncbi.nlm.nih.gov/nuccore/JACRLJ000000000.1/	5369	MAG	Subsurface water	groundwater from USA: California, Middletown	JACRLJ01.fa	JACRLJ01	k__Bacteria	(UID2495)	2993	147	91	2	143	2	0	0	0	97.8	0.61	0	JACRLJ01	JACRLJ01	d__Bacteria	p__Hydrogenedentota	c__Hydrogenedentia	o__Hydrogenedentiales	f__SLHB01	g__JACRLJ01	s__JACRLJ01 sp016215105
Candidatus Hydrogenedentes bacterium isolate B26T3L14	JACZYN01.fa	Zhou et al. 2022		https://www.ncbi.nlm.nih.gov/nuccore/JACZYN000000000.1/		MAG	Marine sediment	Mariana trench surficial sediment; Pacific Ocean: Mariana Trench	JACZYN01.fa	JACZYN01	k__Bacteria	(UID1453)	901	171 1	17	94	67	10	0	0	0	50.67	7.77	20	JACZYN01	JACZYN01	d__Bacteria	p__Hydrogenedentota	c__Hydrogenedentia	o__Hydrogenedentiales	f__GCA-2746185	g__	s__
Candidatus Hydrogenedentes bacterium isolate B26T3L8	JACZYO01.fa	Zhou et al. 2022		https://www.ncbi.nlm.nih.gov/nuccore/JACZYO000000000.1/		MAG	Marine sediment	Mariana trench surficial sediment; Pacific Ocean: Mariana Trench	JACZYO01.fa	JACZYO01	k__Bacteria	(UID2495)	2993	147	91	57	81	9	0	0	0	54.58	5.34	22.22	JACZYO01	JACZYO01	d__Bacteria	p__Hydrogenedentota	c__Hydrogenedentia	o__Hydrogenedentiales	f__GCA-2746185	g__	s__
Candidatus Hydrogenedentes bacterium isolate B36T1L10	JADFHW01.fa	Zhou et al. 2022		https://www.ncbi.nlm.nih.gov/nuccore/JADFHW000000000.1/	1881	MAG	Marine sediment	Mariana trench surficial sediment; Pacific Ocean: Mariana Trench	JADFHW01.fa	JADFHW01	k__Bacteria	(UID1453)	901	171 1	17	85	84	2	0	0	0	50.43	0.93	50	JADFHW01	JADFHW01	d__Bacteria	p__Hydrogenedentota	c__Hydrogenedentia	o__Hydrogenedentiales	f__GCA-2746185	g__	s__
Candidatus Hydrogenedentes bacterium isolate B53T1L10	JADFLP01.fa	Zhou et al. 2022		https://www.ncbi.nlm.nih.gov/nuccore/JADFLP000000000.1/	2241	MAG	Marine sediment	Mariana trench surficial sediment; Pacific Ocean: Mariana Trench	JADFLP01.fa	JADFLP01	k__Bacteria	(UID2495)	2993	147	91	85	59	3	0	0	0	51.57	3.3	100	JADFLP01	JADFLP01	d__Bacteria	p__Hydrogenedentota	c__Hydrogenedentia	o__Hydrogenedentiales	f__GCA-2746185	g__	s__
Candidatus Hydrogenedentes bacterium isolate B59T3L11	JADFMO01.fa	Zhou et al. 2022		https://www.ncbi.nlm.nih.gov/nuccore/JADFMO000000000.1/	3523	MAG	Marine sediment	Mariana trench surficial sediment; Pacific Ocean: Mariana Trench	JADFMO01.fa	JADFMO01	k__Bacteria	(UID2495)	2993	143	89	58	74	11	0	0	0	56.14	3.63	27.27	JADFMO01	JADFMO01	d__Bacteria	p__Hydrogenedentota	c__Hydrogenedentia	o__Hydrogenedentiales	f__GCA-2746185	g__	s__
Candidatus Hydrogenedentes bacterium isolate SJ204	JADLCA01.fa	Suarez et al. 2022		https://www.ncbi.nlm.nih.gov/nuccore/JADLCA000000000.1/	5620	MAG	Anammox bioreactor	wastewater from partial nitritation anammox bioreactor	JADLCA01.fa	JADLCA01	k__Bacteria	(UID1453)	901	171 1	17	51	116	4	0	0	0	82.09	3.42	25	JADLCA01	JADLCA01	d__Bacteria	p__Hydrogenedentota	c__Hydrogenedentia	o__Hydrogenedentiales	f__SLHB01	g__	s__
Candidatus Hydrogenedentes bacterium isolate SJ388	JADLFR01.fa	Suarez et al. 2022		https://www.ncbi.nlm.nih.gov/nuccore/JADLFR000000000.1/		MAG	Anammox bioreactor	wastewater from partial nitritation anammox bioreactor	JADLFR01.fa	JADLFR01	k__Bacteria	(UID2495)	2993	147	91	61	81	5	0	0	0	67.36	4.21	60	JADLFR01	JADLFR01	d__Bacteria	p__Hydrogenedentota	c__Hydrogenedentia	o__Hydrogenedentiales	f__SLHB01	g__JABWCD01	s__
Candidatus Hydrogenedentes bacterium isolate SJ39	JADLFS01.fa	Suarez et al. 2022		https://www.ncbi.nlm.nih.gov/nuccore/JADLFS000000000.1/		MAG	Anammox bioreactor	wastewater from partial nitritation anammox bioreactor	JADLFS01.fa	JADLFS01	k__Bacteria	(UID2565)	2921	152	93	63	71	18	0	0	0	54.32	8.23	0	JADLFS01	JADLFS01	d__Bacteria	p__Hydrogenedentota	c__Hydrogenedentia	o__Hydrogenedentiales	f__JACPGD01	g__	s__
Candidatus Hydrogenedentes bacterium isolate SJ408	JADLGB01.fa	Suarez et al. 2022		https://www.ncbi.nlm.nih.gov/nuccore/JADLGB000000000.1/	5979	MAG	Anammox bioreactor	wastewater from partial nitritation anammox bioreactor	JADLGB01.fa	JADLGB01	k__Bacteria	(UID203)	5449	104	58	4	81	19	0	0	0	95.34	8.23	10.53	JADLGB01	JADLGB01	d__Bacteria	p__Hydrogenedentota	c__Hydrogenedentia	o__Hydrogenedentiales	f__SLHB01	g__	s__
Candidatus Hydrogenedentes bacterium isolate SJ475	JADLHJ01.fa	Suarez et al. 2022		https://www.ncbi.nlm.nih.gov/nuccore/JADLHJ000000000.1/		MAG	Anammox bioreactor	wastewater from partial nitritation anammox bioreactor	JADLHJ01.fa	JADLHJ01	k__Bacteria	(UID2495)	2993	147	91	19	127	1	0	0	0	96.86	0.55	100	JADLHJ01	JADLHJ01	d__Bacteria	p__Hydrogenedentota	c__Hydrogenedentia	o__Hydrogenedentiales	f__SLHB01	g__JABWCD01	s__
Candidatus Hydrogenedentes bacterium isolate new MAG-403	JAEUWI01.fa	Lin et al. 2021		https://www.ncbi.nlm.nih.gov/nuccore/JAEUWI000000000.1/	6129	MAG	Denitrifying phosphorus removal sludge	bioreactor sludge, Denitrifying phosphorus removal sludge	JAEUWI01.fa	JAEUWI01	k__Bacteria	(UID2495)	2993	147	91	0	143	4	0	0	0	100	1.93	0	JAEUWI01	JAEUWI01	d__Bacteria	p__Hydrogenedentota	c__Hydrogenedentia	o__Hydrogenedentiales	f__WGMK01	g__JAEUWI01	s__JAEUWI01 sp016791475
Candidatus Hydrogenedentes bacterium isolate Zod_Metabat.968	JAFGTL01.fa	Hahn et al. 2022		https://www.ncbi.nlm.nih.gov/nuccore/JAFGTL000000000.1/	5013	MAG	Freshwater sediment	freshwater sediment from USA: Anadarko, OK, Zodletone Spring	JAFGTL01.fa	JAFGTL01	k__Bacteria	(UID2495)	2993	147	91	24	121	2	0	0	0	89.78	1.2	0	JAFGTL01	JAFGTL01	d__Bacteria	p__Hydrogenedentota	c__Hydrogenedentia	o__Hydrogenedentiales	f__SLHB01	g__JAFGTL01	s__JAFGTL01 sp016934125
Candidatus Hydrogenedentes bacterium isolate AUK311	JAGHDP01.fa	Speth et al. 2021		https://www.ncbi.nlm.nih.gov/nuccore/JAGHDP000000000.1/	1411	MAG	Hydrothermal vent	marine hydrothermal vent from Pacific Ocean: Mexico, Pescadero Basin	JAGHDP01.fa	JAGHDP01	k__Bacteria	(UID2495)	2993	147	91	70	75	2	0	0	0	52.2	1.2	0	JAGHDP01	JAGHDP01	d__Bacteria	p__Hydrogenedentota	c__	o__	f__	g__	s__
Candidatus Hydrogenedentes bacterium isolate SW_4_2	JAGLCZ01.fa	Zhang et al. 2022		https://www.ncbi.nlm.nih.gov/nuccore/JAGLCZ000000000.1/	2699	MAG	Cold seep fluid	cold seep fluid from China: South China Sea	JAGLCZ01.fa	JAGLCZ01	k__Bacteria	(UID2495)	2993	147	91	15	132	0	0	0	0	83.52	0	0	JAGLCZ01	JAGLCZ01	d__Bacteria	p__Hydrogenedentota	c__Hydrogenedentia	o__Hydrogenedentiales	f__CAITNO01	g__SLFT01	s__
Candidatus Hydrogenedentes bacterium isolate RS_10_74	JAGLHI01.fa	Zhang et al. 2022		https://www.ncbi.nlm.nih.gov/nuccore/JAGLHI000000000.1/	2230	MAG	Cold seep sediment	cold seep sediment from China: South China Sea	JAGLHI01.fa	JAGLHI01	k__Bacteria	(UID2565)	2921	152	93	46	89	17	0	0	0	65.09	9.94	0	JAGLHI01	JAGLHI01	d__Bacteria	p__Hydrogenedentota	c__	o__	f__	g__	s__
Candidatus Hydrogenedentes bacterium isolate Go_SlDig_bin_211	JAGMZX01.fa	Schneider (Direct Submission)		https://www.ncbi.nlm.nih.gov/nuccore/JAGMZX000000000.1/	4769	MAG	Wastewater treatment plant	wastewater	JAGMZX01.fa	JAGMZX01	k__Bacteria	(UID2495)	2993	147	91	2	143	2	0	0	0	97.8	2.2	0	JAGMZX01	JAGMZX01	d__Bacteria	p__Hydrogenedentota	c__Hydrogenedentia	o__Hydrogenedentiales	f__JAGMZX01	g__JAGMZX01	s__JAGMZX01 sp018005585
Candidatus Hydrogenedentes bacterium isolate Go_SlDig_bin_219	JAGOFA01.fa	Schneider (Direct Submission)		https://www.ncbi.nlm.nih.gov/nuccore/JAGOFA000000000.1/	4182	MAG	Wastewater treatment plant	wastewater	JAGOFA01.fa	JAGOFA01	k__Bacteria	(UID2495)	2993	147	91	2	140	5	0	0	0	97.8	4.95	40	JAGOFA01	JAGOFA01	d__Bacteria	p__Hydrogenedentota	c__Hydrogenedentia	o__Hydrogenedentiales	f__SLHB01	g__UBA2224	s__UBA2224 sp012719295
Candidatus Hydrogenedentes bacterium isolate Gw_SlDig_bin_152	JAGPFE01.fa	Schneider (Direct Submission)		https://www.ncbi.nlm.nih.gov/nuccore/JAGPFE000000000.1/	2690	MAG	Wastewater treatment plant	wastewater	JAGPFE01.fa	JAGPFE01	k__Bacteria	(UID2495)	2993	143	89	4	139	0	0	0	0	95.51	0	0	JAGPFE01	JAGPFE01	d__Bacteria	p__Hydrogenedentota	c__Hydrogenedentia	o__Hydrogenedentiales	f__CAITNO01	g__JAGPFE01	s__JAGPFE01 sp018056705
Candidatus Hydrogenedentes bacterium isolate ACE_HYD1	JAHBVV01.fa	Huang et al. 2021		https://www.ncbi.nlm.nih.gov/nuccore/JAHBVV000000000.1/	5373	MAG	Wastewater treatment plant	ACE-degrading consortia seeded with activated sludge sampled from 6 local waste water treatment plants (WWTPs)	JAHBVV01.fa	JAHBVV01	k__Bacteria	(UID2495)	2993	147	91	0	143	4	0	0	0	100	3.48	0	JAHBVV01	JAHBVV01	d__Bacteria	p__Hydrogenedentota	c__Hydrogenedentia	o__Hydrogenedentiales	f__WGMK01	g__JAEUWI01	s__
Candidatus Hydrogenedentes bacterium isolate HYD1	JAHDWY01.fa	Wang et al. 2022		https://www.ncbi.nlm.nih.gov/nuccore/JAHDWY000000000.1/	4665	MAG	Anammox bioreactor	anammox reactor	JAHDWY01.fa	JAHDWY01	k__Bacteria	(UID2495)	2993	147	91	46	98	3	0	0	0	81.06	3.3	0	JAHDWY01	JAHDWY01	d__Bacteria	p__Hydrogenedentota	c__Hydrogenedentia	o__Hydrogenedentiales	f__SLHB01	g__	s__
Candidatus Hydrogenedentes bacterium isolate HYD2	JAHDWZ01.fa	Wang et al. 2022		https://www.ncbi.nlm.nih.gov/nuccore/JAHDWZ000000000.1/	4462	MAG	Anammox bioreactor	anammox reactor	JAHDWZ01.fa	JAHDWZ01	k__Bacteria	(UID2495)	2993	147	91	35	109	3	0	0	0	73.27	2.3	0	JAHDWZ01	JAHDWZ01	d__Bacteria	p__Hydrogenedentota	c__Hydrogenedentia	o__Hydrogenedentiales	f__SLHB01	g__	s__
Candidatus Hydrogenedentes bacterium isolate nzgw231	JAHFCX01.fa	Mosley et al. 2022		https://www.ncbi.nlm.nih.gov/nuccore/JAHFCX000000000.1/		MAG	Subsurface water	groundwater from New Zealand: Canterbury region	JAHFCX01.fa	JAHFCX01	k__Bacteria	(UID3187)	2258	188 1	17	94	91	3	0	0	0	50.8	2.56	33.33	JAHFCX01	JAHFCX01	d__Bacteria	p__Hydrogenedentota	c__Hydrogenedentia	o__Hydrogenedentiales	f__CAITNO01	g__CAITNO01	s__
Candidatus Hydrogenedentes bacterium isolate SSF6	JAIBAQ01.fa	Haryono et al. 2022		https://www.ncbi.nlm.nih.gov/nuccore/JAIBAQ000000000.1/		MAG	Wastewater treatment plant (aerobic)	wastewater from waste water treatment plant, aerobic stage of an activated sludge tank	JAIBAQ01.fa	JAIBAQ01	k__Bacteria	(UID2565)	2921	152	93	3	142	7	0	0	0	97.31	1.65	0	JAIBAQ01	JAIBAQ01	d__Bacteria	p__Hydrogenedentota	c__Hydrogenedentia	o__Hydrogenedentiales	f__SLHB01	g__	s__
Candidatus Hydrogenedens sp. isolate M98	JAIWNQ01.fa	Negi (Direct Submission)		https://www.ncbi.nlm.nih.gov/nuccore/JAIWNQ000000000.1/	2705	MAG	Hot spring microbial mat	hot spring microbial mat India: Khirganga hotspring, Himachal Pradesh, Northern Hiamayas	JAIWNQ01.fa	JAIWNQ01	k__Bacteria	(UID2495)	2993	143	89	12	126	5	0	0	0	89.82	5.62	0	JAIWNQ01	JAIWNQ01	d__Bacteria	p__Hydrogenedentota	c__Hydrogenedentia	o__Hydrogenedentiales	f__Hydrogenedentaceae	g__Hydrogenedens	s__
Candidatus Hydrogenedentes bacterium isolate Dive100_bin1.12	JAJRPE01.fa	Zhong et al. 2022		https://www.ncbi.nlm.nih.gov/nuccore/JAJRPE000000000.1/		MAG	Hydrothermal vent fluid	Indian Ocean: Longqi hydrothermal vent field, ultraslow-spreading Southwestern Indian Ridge, hydrothermal vent metagenome, active black smoker DFF1	JAJRPE01.fa	JAJRPE01	k__Bacteria	(UID2495)	2993	147	91	2	143	2	0	0	0	98.84	1.28	50	JAJRPE01	JAJRPE01	d__Bacteria	p__Hydrogenedentota	c__Hydrogenedentia	o__Hydrogenedentiales	f__WGMK01	g__JAEUWI01	s__
Candidatus Hydrogenedentes bacterium isolate Dive100_bin4.74	JAJRSI01.fa	Zhong et al. 2022		https://www.ncbi.nlm.nih.gov/nuccore/JAJRSI000000000.1/		MAG	Hydrothermal vent fluid	Indian Ocean: Longqi hydrothermal vent field, ultraslow-spreading Southwestern Indian Ridge, hydrothermal vent metagenome, active black smoker DFF1	JAJRSI01.fa	JAJRSI01	k__Bacteria	(UID2495)	2993	147	91	36	109	2	0	0	0	77.39	1.2	0	JAJRSI01	JAJRSI01	d__Bacteria	p__Hydrogenedentota	c__Hydrogenedentia	o__Hydrogenedentiales	f__GCA-2746185	g__GCA-2746185	s__
Candidatus Hydrogenedentes bacterium isolate Dive96_bin1.67	JAJRTN01.fa	Zhong et al. 2022		https://www.ncbi.nlm.nih.gov/nuccore/JAJRTN000000000.1/		MAG	Hydrothermal vent fluid	Indian Ocean: Longqi hydrothermal vent field, ultraslow-spreading Southwestern Indian Ridge, hydrothermal vent metagenome, active black smoker DFF12	JAJRTN01.fa	JAJRTN01	k__Bacteria	(UID2495)	2993	143	89	1	142	0	0	0	0	99.81	0	0	JAJRTN01	JAJRTN01	d__Bacteria	p__Hydrogenedentota	c__Hydrogenedentia	o__Hydrogenedentiales	f__SCBR16-9	g__	s__
Candidatus Hydrogenedentes bacterium isolate D96SM.bin.5	JAKITU01.fa	Bi (direct submission)		https://www.ncbi.nlm.nih.gov/nuccore/JAKITU000000000.1/	4168	MAG	Marine sediment		JAKITU01.fa	JAKITU01	k__Bacteria	(UID2495)	2993	147	91	55	90	2	0	0	0	66.42	1.47	0	JAKITU01	JAKITU01	d__Bacteria	p__Hydrogenedentota	c__Hydrogenedentia	o__Hydrogenedentiales	f__WGMK01	g__JAEUWI01	s__
Candidatus Hydrogenedentes bacterium isolate UR.bin34	JAKJCY01.fa	thesis: https://www.ideals.illinois.edu/items/116286		https://www.ncbi.nlm.nih.gov/nuccore/JAKJCY000000000.1/		MAG	Anaerobic digester	anaerobic digester sludge	JAKJCY01.fa	JAKJCY01	k__Bacteria	(UID2495)	2993	147	91	14	131	2	0	0	0	86.81	1.1	50	JAKJCY01	JAKJCY01	d__Bacteria	p__Hydrogenedentota	c__Hydrogenedentia	o__Hydrogenedentiales	f__CAITNO01	g__	s__
Candidatus Hydrogenedentes bacterium isolate UR.bin243	JAKJCZ01.fa	thesis: https://www.ideals.illinois.edu/items/116286		https://www.ncbi.nlm.nih.gov/nuccore/JAKJCZ000000000.1/		MAG	Anaerobic digester	anaerobic digester sludge	JAKJCZ01.fa	JAKJCZ01	k__Bacteria	(UID2565)	2921	152	93	5	144	3	0	0	0	98.13	2.21	33.33	JAKJCZ01	JAKJCZ01	d__Bacteria	p__Hydrogenedentota	c__Hydrogenedentia	o__Hydrogenedentiales	f__CAITNO01	g__JAAYJV01	s__JAAYJV01 sp002070275
Candidatus Hydrogenedentes bacterium isolate UR.bin228	JAKJDA01.fa	thesis: https://www.ideals.illinois.edu/items/116286		https://www.ncbi.nlm.nih.gov/nuccore/JAKJDA000000000.1/		MAG	Anaerobic digester	anaerobic digester sludge	JAKJDA01.fa	JAKJDA01	k__Bacteria	(UID2495)	2993	147	91	20	118	8	1	0	0	82.9	5.24	0	JAKJDA01	JAKJDA01	d__Bacteria	p__Hydrogenedentota	c__Hydrogenedentia	o__Hydrogenedentiales	f__SLHB01	g__	s__
Candidatus Hydrogenedentes bacterium isolate RA.bin135	JAKLEO01.fa	thesis: https://www.ideals.illinois.edu/items/116286		https://www.ncbi.nlm.nih.gov/nuccore/JAKLEO000000000.1/		MAG	Anaerobic digester	anaerobic digester sludge	JAKLEO01.fa	JAKLEO01	k__Bacteria	(UID1453)	901	171 1	17	30	137	4	0	0	0	85.42	3.42	50	JAKLEO01	JAKLEO01	d__Bacteria	p__Hydrogenedentota	c__Hydrogenedentia	o__Hydrogenedentiales	f__CAITNO01	g__JAAYBR01	s__
Candidatus Hydrogenedentes bacterium isolate RA.bin58	JAKLHG01.fa	thesis: https://www.ideals.illinois.edu/items/116286		https://www.ncbi.nlm.nih.gov/nuccore/JAKLHG000000000.1/		MAG	Anaerobic digester	anaerobic digester sludge	JAKLHG01.fa	JAKLHG01	k__Bacteria	(UID2495)	2993	147	91	41	102	4	0	0	0	78.45	1.4	0	JAKLHG01	JAKLHG01	d__Bacteria	p__Hydrogenedentota	c__Hydrogenedentia	o__Hydrogenedentiales	f__CAITNO01	g__	s__
Candidatus Hydrogenedentes bacterium isolate RA.bin63	JAKLHM01.fa	thesis: https://www.ideals.illinois.edu/items/116286		https://www.ncbi.nlm.nih.gov/nuccore/JAKLHM000000000.1/		MAG	Anaerobic digester	anaerobic digester sludge	JAKLHM01.fa	JAKLHM01	k__Bacteria	(UID2495)	2993	143	89	46	96	1	0	0	0	63.48	0.37	0	JAKLHM01	JAKLHM01	d__Bacteria	p__Hydrogenedentota	c__Hydrogenedentia	o__Hydrogenedentiales	f__SLHB01	g__UBA2224	s__UBA2224 sp012719295
Candidatus Hydrogenedentes bacterium isolate M2_maxbin2_scaf2bin.246	JALWOW01.fa	Zhou et al 2022		https://www.ncbi.nlm.nih.gov/nuccore/JALWOW000000000.1/		MAG	Hydrothermal vent	marine hydrothermal vent from Pacific Ocean: Lau Basin	JALWOW01.fa	JALWOW01	k__Bacteria	(UID2495)	2993	147	91	54	83	9	1	0	0	55.33	7.96	8.33	JALWOW01	JALWOW01	d__Bacteria	p__Hydrogenedentota	c__Hydrogenedentia	o__Hydrogenedentiales	f__SLHB01	g__	s__
Candidatus Hydrogenedentes bacterium isolate Bin_49	JAMNZL01.fa	Zhang et al. 2022		https://www.ncbi.nlm.nih.gov/nuccore/JAMNZL000000000.1/		MAG	Anaerobic digester	anaerobic digester metagenome	JAMNZL01.fa	JAMNZL01	k__Bacteria	(UID2495)	2993	147	91	0	145	2	0	0	0	100	2.2	0	JAMNZL01	JAMNZL01	d__Bacteria	p__Hydrogenedentota	c__Hydrogenedentia	o__Hydrogenedentiales	f__SLHB01	g__UBA2224	s__UBA2224 sp012719295
Candidatus Hydrogenedentes bacterium isolate SKW61	JAOAHN01.fa	Liew et al. 2022 ?		https://www.ncbi.nlm.nih.gov/nuccore/JAOAHN000000000.1/	2746	MAG	Hot spring water	alkaline hot spring water, Malaysia: Sungkai, Perak	JAOAHN01.fa	JAOAHN01	k__Bacteria	(UID2495)	2993	143	89	5	137	1	0	0	0	98.42	1.12	0	JAOAHN01	JAOAHN01	d__Bacteria	p__Hydrogenedentota	c__Hydrogenedentia	o__Hydrogenedentiales	f__Hydrogenedentaceae	g__DTHQ01	s__
Candidatus Hydrogenedentes bacterium isolate LacPavin_0419_WC70L_MAG_60_6	JAPLKW01.fa	Jaffe et al. 2023		https://www.ncbi.nlm.nih.gov/nuccore/JAPLKW000000000.1/	3112	MAG	Freshwater sediment	freshwater lake sediment France: Besse-et-Saint-Anastaise, Lac Pavin	JAPLKW01.fa	JAPLKW01	k__Bacteria	(UID2495)	2993	147	91	32	108	7	0	0	0	70.45	1.49	71.43	JAPLKW01	JAPLKW01	d__Bacteria	p__Hydrogenedentota	c__Hydrogenedentia	o__Hydrogenedentiales	f__SLHB01	g__DSVR01	s__
Candidatus Hydrogenedentes bacterium isolate LacPavin_0920_SED5_MAG_60_9	JAPLKX01.fa	Jaffe et al. 2023		https://www.ncbi.nlm.nih.gov/nuccore/JAPLKX000000000.1/	4473	MAG	Freshwater sediment	freshwater lake sediment France: Besse-et-Saint-Anastaise, Lac Pavin	JAPLKX01.fa	JAPLKX01	k__Bacteria	(UID2565)	2921	152	93	28	121	3	0	0	0	77.89	2.25	0	JAPLKX01	JAPLKX01	d__Bacteria	p__Hydrogenedentota	c__Hydrogenedentia	o__Hydrogenedentiales	f__SLHB01	g__	s__
Candidatus Hydrogenedentes bacterium isolate NORP43	NVWG01.fa	Tully et al. 2018		https://www.ncbi.nlm.nih.gov/nuccore/NVWG00000000.1/	3785	MAG	Marine subsurface water	marine subsurface aquifer, Atlantic Ocean: North Pond	NVWG01.fa	NVWG01	k__Bacteria	(UID2565)	2921	152	93	4	142	6	0	0	0	95.7	5.47	0	NVWG01	NVWG01	d__Bacteria	p__Hydrogenedentota	c__Hydrogenedentia	o__Hydrogenedentiales	f__GCA-2746185	g__GCA-2746185	s__GCA-2746185 sp002746185
Candidatus Hydrogenedentes bacterium isolate B1Sed10_210R1	PUMX01.fa	Vavourakis et al. 2019		https://www.ncbi.nlm.nih.gov/nuccore/PUMX00000000.1/		MAG	Hypersaline sediment	hypersaline soda lake sediment from Russia: Kulunda Steppe	PUMX01.fa	PUMX01	k__Bacteria	(UID2495)	2993	143	89	24	111	8	0	0	0	86.95	4.13	62.5	PUMX01	PUMX01	d__Bacteria	p__Hydrogenedentota	c__Hydrogenedentia	o__Hydrogenedentiales	f__SLHB01	g__PUMX01	s__PUMX01 sp003552485
Candidatus Hydrogenedentes bacterium isolate B1Sed10_145	PUOI01.fa	Vavourakis et al. 2019		https://www.ncbi.nlm.nih.gov/nuccore/PUOI00000000.1/		MAG	Hypersaline sediment	hypersaline soda lake sediment from Russia: Kulunda Steppe	PUOI01.fa	PUOI01	k__Bacteria	(UID2495)	2993	147	91	22	124	1	0	0	0	77.96	0.06	100	PUOI01	PUOI01	d__Bacteria	p__Hydrogenedentota	c__Hydrogenedentia	o__Hydrogenedentiales	f__SLHB01	g__SKRY01	s__SKRY01 sp003552765
Candidatus Hydrogenedentes bacterium isolate CSSed10_270	PWMJ01.fa	Vavourakis et al. 2019		https://www.ncbi.nlm.nih.gov/nuccore/PWMJ00000000.1/		MAG	Hypersaline sediment	hypersaline soda lake sediment from Russia: Kulunda Steppe	PWMJ01.fa	PWMJ01	k__Bacteria	(UID2495)	2993	147	91	63	81	3	0	0	0	60.15	3.3	66.67	PWMJ01	PWMJ01	d__Bacteria	p__Hydrogenedentota	c__Hydrogenedentia	o__Hydrogenedentiales	f__SLHB01	g__SKRY01	s__SKRY01 sp007118235
Candidatus Hydrogenedentes bacterium isolate CSSed10_305	PWNG01.fa	Vavourakis et al. 2019		https://www.ncbi.nlm.nih.gov/nuccore/PWNG00000000.1/		MAG	Hypersaline sediment	hypersaline soda lake sediment from Russia: Kulunda Steppe	PWNG01.fa	PWNG01	k__Bacteria	(UID2565)	2921	152	93	6	141	5	0	0	0	94.09	2.57	40	PWNG01	PWNG01	d__Bacteria	p__Hydrogenedentota	c__Hydrogenedentia	o__Hydrogenedentiales	f__CAITNO01	g__SLFT01	s__SLFT01 sp007118765
Candidatus Hydrogenedentes bacterium isolate CSSed10_315	PWNM01.fa	Vavourakis et al. 2019		https://www.ncbi.nlm.nih.gov/nuccore/PWNM00000000.1/		MAG	Hypersaline sediment	hypersaline soda lake sediment from Russia: Kulunda Steppe	PWNM01.fa	PWNM01	k__Bacteria	(UID2495)	2993	147	91	19	123	5	0	0	0	82.42	4.03	40	PWNM01	PWNM01	d__Bacteria	p__Hydrogenedentota	c__Hydrogenedentia	o__Hydrogenedentiales	f__SLHB01	g__PWNM01	s__PWNM01 sp003557825
Candidatus Hydrogenedentes bacterium isolate T3Sed10_270	PXCD01.fa	Vavourakis et al. 2019		https://www.ncbi.nlm.nih.gov/nuccore/PXCD00000000.1/		MAG	Hypersaline sediment	hypersaline soda lake sediment from Russia: Kulunda Steppe	PXCD01.fa	PXCD01	k__Bacteria	(UID2565)	2921	152	93	35	112	5	0	0	0	75.82	3.83	40	PXCD01	PXCD01	d__Bacteria	p__Hydrogenedentota	c__Hydrogenedentia	o__Hydrogenedentiales	f__CAITNO01	g__SLFT01	s__SLFT01 sp007118765
Hydrogenedentes bacterium SB-MAG 71	SB_MAG71.fa	Skoog et al 2022	https://img.jgi.doe.gov/cgi-bin/mer/main.cgi?section=TaxonDetail&page=taxonDetail&taxon_oid=2808606997	NA	3351	MAG	Hypersaline microbial mat	Shark Bay pustular mat	SB_MAG71.fa	SB_MAG71	k__Bacteria	(UID2495)	2993	143	89	38	105	0	0	0	0	72.03	0	0	SB_MAG71	SB_MAG71	d__Bacteria	p__Hydrogenedentota	c__Hydrogenedentia	o__Hydrogenedentiales	f__WGMK01	g__WGMK01	s__
Candidatus Hydrogenedentes bacterium isolate CSBr16_9	SKJD01.fa	Vavourakis et al. 2019		https://www.ncbi.nlm.nih.gov/nuccore/SKJD00000000.1/		MAG	Hypersaline sediment	hypersaline soda lake sediment from Russia: Kulunda Steppe	SKJD01.fa	SKJD01	k__Bacteria	(UID2495)	2993	147	91	54	90	2	1	0	0	73.26	4.4	60	SKJD01	SKJD01	d__Bacteria	p__Hydrogenedentota	c__Hydrogenedentia	o__Hydrogenedentiales	f__SCBR16-9	g__SCBR16-9	s__SCBR16-9 sp007116095
Candidatus Hydrogenedentes bacterium isolate CSSed162cmA_463	SKQZ01.fa	Vavourakis et al. 2019		https://www.ncbi.nlm.nih.gov/nuccore/SKQZ00000000.1/		MAG	Hypersaline sediment	hypersaline soda lake sediment from Russia: Kulunda Steppe	SKQZ01.fa	SKQZ01	k__Bacteria	(UID2495)	2993	147	91	8	137	2	0	0	0	93.77	1.16	0	SKQZ01	SKQZ01	d__Bacteria	p__Hydrogenedentota	c__Hydrogenedentia	o__Hydrogenedentiales	f__CAITNO01	g__SLFT01	s__SLFT01 sp007118765
Candidatus Hydrogenedentes bacterium isolate CSSed162cmA_50	SKRY01.fa	Vavourakis et al. 2019		https://www.ncbi.nlm.nih.gov/nuccore/SKRY00000000.1/		MAG	Hypersaline sediment	hypersaline soda lake sediment from Russia: Kulunda Steppe	SKRY01.fa	SKRY01	k__Bacteria	(UID2495)	2993	147	91	15	129	3	0	0	0	85.71	2.38	100	SKRY01	SKRY01	d__Bacteria	p__Hydrogenedentota	c__Hydrogenedentia	o__Hydrogenedentiales	f__SLHB01	g__SKRY01	s__SKRY01 sp007118235
Candidatus Hydrogenedentes bacterium isolate CSSed162cmA_555	SKTH01.fa	Vavourakis et al. 2019		https://www.ncbi.nlm.nih.gov/nuccore/SKTH00000000.1/		MAG	Hypersaline sediment	hypersaline soda lake sediment from Russia: Kulunda Steppe	SKTH01.fa	SKTH01	k__Bacteria	(UID2495)	2993	147	91	47	94	6	0	0	0	80.4	4.5	33.33	SKTH01	SKTH01	d__Bacteria	p__Hydrogenedentota	c__Hydrogenedentia	o__Hydrogenedentiales	f__CAITNO01	g__SLFT01	s__SLFT01 sp007124105
Candidatus Hydrogenedentes bacterium isolate CSSed162cmB_461	SLBS01.fa	Vavourakis et al. 2019		https://www.ncbi.nlm.nih.gov/nuccore/SLBS00000000.1/		MAG	Hypersaline sediment	hypersaline soda lake sediment from Russia: Kulunda Steppe	SLBS01.fa	SLBS01	k__Bacteria	(UID2495)	2993	147	91	20	124	3	0	0	0	81.32	3.3	100	SLBS01	SLBS01	d__Bacteria	p__Hydrogenedentota	c__Hydrogenedentia	o__Hydrogenedentiales	f__SLHB01	g__SKRY01	s__SKRY01 sp007118235
Candidatus Hydrogenedentes bacterium isolate CSSed162cmB_516	SLCV01.fa	Vavourakis et al. 2019		https://www.ncbi.nlm.nih.gov/nuccore/SLCV00000000.1/		MAG	Hypersaline sediment	hypersaline soda lake sediment from Russia: Kulunda Steppe	SLCV01.fa	SLCV01	k__Bacteria	(UID2495)	2993	147	91	22	124	1	0	0	0	84.59	1.1	0	SLCV01	SLCV01	d__Bacteria	p__Hydrogenedentota	c__Hydrogenedentia	o__Hydrogenedentiales	f__CAITNO01	g__SLFT01	s__SLFT01 sp007118765
Candidatus Hydrogenedentes bacterium isolate CSSed162cmB_64	SLFT01.fa	Vavourakis et al. 2019		https://www.ncbi.nlm.nih.gov/nuccore/SLFT00000000.1/		MAG	Hypersaline sediment	hypersaline soda lake sediment from Russia: Kulunda Steppe	SLFT01.fa	SLFT01	k__Bacteria	(UID2495)	2993	147	91	19	125	3	0	0	0	89.05	3.3	33.33	SLFT01	SLFT01	d__Bacteria	p__Hydrogenedentota	c__Hydrogenedentia	o__Hydrogenedentiales	f__CAITNO01	g__SLFT01	s__SLFT01 sp007124105
Candidatus Hydrogenedentes bacterium isolate CSSed165cm_129	SLHB01.fa	Vavourakis et al. 2019		https://www.ncbi.nlm.nih.gov/nuccore/SLHB00000000.1/		MAG	Hypersaline sediment	hypersaline soda lake sediment from Russia: Kulunda Steppe	SLHB01.fa	SLHB01	k__Bacteria	(UID2495)	2993	147	91	18	128	1	0	0	0	88.77	1.1	0	SLHB01	SLHB01	d__Bacteria	p__Hydrogenedentota	c__Hydrogenedentia	o__Hydrogenedentiales	f__SLHB01	g__SLHB01	s__SLHB01 sp007136375
Candidatus Hydrogenedentes bacterium isolate CSSed165cm_284	SLKU01.fa	Vavourakis et al. 2019		https://www.ncbi.nlm.nih.gov/nuccore/SLKU00000000.1/		MAG	Hypersaline sediment	hypersaline soda lake sediment from Russia: Kulunda Steppe	SLKU01.fa	SLKU01	k__Bacteria	(UID2495)	2993	147	91	31	115	1	0	0	0	69.23	1.1	100	SLKU01	SLKU01	d__Bacteria	p__Hydrogenedentota	c__Hydrogenedentia	o__Hydrogenedentiales	f__SLHB01	g__SKRY01	s__SKRY01 sp007118235
Candidatus Hydrogenedentes bacterium isolate CSSed165cm_333	SLMA01.fa	Vavourakis et al. 2019		https://www.ncbi.nlm.nih.gov/nuccore/SLMA00000000.1/		MAG	Hypersaline sediment	hypersaline soda lake sediment from Russia: Kulunda Steppe	SLMA01.fa	SLMA01	k__Bacteria	(UID2495)	2993	147	91	30	115	2	0	0	0	74.11	2.2	0	SLMA01	SLMA01	d__Bacteria	p__Hydrogenedentota	c__Hydrogenedentia	o__Hydrogenedentiales	f__CAITNO01	g__SLFT01	s__SLFT01 sp007118765
Candidatus Hydrogenedentes bacterium isolate CSSed165cm_420	SLNV01.fa	Vavourakis et al. 2019		https://www.ncbi.nlm.nih.gov/nuccore/SLNV00000000.1/		MAG	Hypersaline sediment	hypersaline soda lake sediment from Russia: Kulunda Steppe	SLNV01.fa	SLNV01	k__Bacteria	(UID2495)	2993	143	89	58	85	0	0	0	0	53.66	0	0	SLNV01	SLNV01	d__Bacteria	p__Hydrogenedentota	c__Hydrogenedentia	o__Hydrogenedentiales	f__SLHB01	g__PUMX01	s__
Candidatus Hydrogenedentes bacterium isolate CSSed165cm_572	SLRL01.fa	Vavourakis et al. 2019		https://www.ncbi.nlm.nih.gov/nuccore/SLRL00000000.1/		MAG	Hypersaline sediment	hypersaline soda lake sediment from Russia: Kulunda Steppe	SLRL01.fa	SLRL01	k__Bacteria	(UID2495)	2993	147	91	14	131	2	0	0	0	90.3	2.2	50	SLRL01	SLRL01	d__Bacteria	p__Hydrogenedentota	c__Hydrogenedentia	o__Hydrogenedentiales	f__CAITNO01	g__SLFT01	s__SLFT01 sp007124105
Candidatus Hydrogenedentes bacterium isolate CSSed165cm_592	SLSB01.fa	Vavourakis et al. 2019		https://www.ncbi.nlm.nih.gov/nuccore/SLSB00000000.1/		MAG	Hypersaline sediment	hypersaline soda lake sediment from Russia: Kulunda Steppe	SLSB01.fa	SLSB01	k__Bacteria	(UID2495)	2993	147	91	12	132	3	0	0	0	87.91	3.3	66.67	SLSB01	SLSB01	d__Bacteria	p__Hydrogenedentota	c__Hydrogenedentia	o__Hydrogenedentiales	f__SLHB01	g__UBA2224	s__UBA2224 sp007130675
Candidatus Abyssubacteria bacterium SURF_17	SURF_MAG17.fa	Momper et al 2018	https://img.jgi.doe.gov/cgi-bin/m/main.cgi?section=TaxonDetail&page=taxonDetail&taxon_oid=3300007354	https://www.ncbi.nlm.nih.gov/nuccore/QZKI00000000.1/	4050	MAG	Subsurface water	deep subsurface aquifer	SURF_MAG17.fa	SURF_MAG17	k__Bacteria	(UID2495)	2993	147	91	12	133	2	0	0	0	90.05	2.2	0	SURF_MAG17	SURF_MAG17	d__Bacteria	p__Abyssubacteria	c__SURF-5	o__SURF-5	f__SURF-5	g__SURF-17	s__SURF-17 sp003598055
Candidatus Abyssubacteria bacterium SURF_5	SURF_MAG5.fa	Momper et al 2018	https://img.jgi.doe.gov/cgi-bin/m/main.cgi?section=TaxonDetail&page=taxonDetail&taxon_oid=3300007354	https://www.ncbi.nlm.nih.gov/nuccore/QZKU00000000.1/	4418	MAG	Subsurface water	deep subsurface aquifer	SURF_MAG5.fa	SURF_MAG5	k__Bacteria	(UID2495)	2993	147	91	3	141	3	0	0	0	97.74	3.3	0	SURF_MAG5	SURF_MAG5	d__Bacteria	p__Abyssubacteria	c__SURF-5	o__SURF-5	f__SURF-5	g__SURF-5	s__SURF-5 sp003598085
Candidatus Hydrogenedentes bacterium UBA2224	UBA2224.fa	Parks et al 2017		https://www.ncbi.nlm.nih.gov/nuccore/DDYW00000000.1		MAG	Wastewater from mine	Suncor tailing pond, Canada	UBA2224.fa	UBA2224	k__Bacteria	(UID2495)	2993	147	91	10	132	5	0	0	0	92.12	4.5	0	UBA2224	UBA2224	d__Bacteria	p__Hydrogenedentota	c__Hydrogenedentia	o__Hydrogenedentiales	f__SLHB01	g__UBA2224	s__UBA2224 sp002348185
Candidatus Hydrogenedentes bacterium isolate M_DeepCast_65m_m2_204	VGJP01.fa	Tran et al 2021		https://www.ncbi.nlm.nih.gov/nuccore/VGJP00000000.1/	2584	MAG	Freshwater	freshwater lake water from Tanzania: Lake Tanganyika, Mahale	VGJP01.fa	VGJP01	k__Bacteria	(UID2495)	2993	147	91	55	90	2	0	0	0	55.88	0.65	0	VGJP01	VGJP01	d__Bacteria	p__Hydrogenedentota	c__Hydrogenedentia	o__Hydrogenedentiales	f__SLHB01	g__JABWCD01	s__
Candidatus Hydrogenedens sp. isolate RI_113	WGMK01.fa	Stewart,L.C. (no paper)		https://www.ncbi.nlm.nih.gov/nuccore/WGMK00000000.1/	4359	MAG	Hot spring	hot springs metagenome, New Zealand: Raoul Island	WGMK01.fa	WGMK01	k__Bacteria	(UID2495)	2993	147	91	5	142	0	0	0	0	95.05	0	0	WGMK01	WGMK01	d__Bacteria	p__Hydrogenedentota	c__Hydrogenedentia	o__Hydrogenedentiales	f__WGMK01	g__WGMK01	s__WGMK01 sp016125095
											Run with checkM v1.0.18 on Kbase													Run with GTDB-Tk v 1.7.0
Removed due to low completeness (<50%)
Uncultured Candidatus Hydrogenedens sp. isolate AG-435-N21	CACIMU01.fa	Pachiadaki (direct submission)		https://www.ncbi.nlm.nih.gov/nuccore/CACIMU000000000.1/			Marine water	marine water	CACIMU01.fa	CACIMU01	k__Bacteria	(UID203)	5449	103	57	93	10	0	0	0	0	15.79	0	0
Uncultured Candidatus Hydrogenedens sp. isolate AG-470-P04	CACLYW01.fa	Pachiadaki (direct submission)		https://www.ncbi.nlm.nih.gov/nuccore/CACLYW000000000.1/			Marine water	marine water	CACLYW01.fa	CACLYW01	k__Bacteria	(UID2495)	2993	143	89 1	12	31	0	0	0	0	16.79	0	0
Uncultured Candidatus Hydrogenedens sp. isolate AG-470-E06	CACLQR01.fa	Pachiadaki (direct submission)		https://www.ncbi.nlm.nih.gov/nuccore/CACLQR000000000.1/			Marine water	marine water	CACLQR01.fa	CACLQR01	k__Bacteria	(UID203)	5449	104	58	89	15	0	0	0	0	19.83	0	0
Candidatus Hydrogenedentes bacterium ADurb.Bin179	ADurb.Bin179.fa	Nobu		https://www.ncbi.nlm.nih.gov/nuccore/MWCW00000000	3200	MAG	Anaerobic bioreactor	anaerobic digester	ADurb.Bin179.fa	ADurb.Bin179	k__Bacteria	(UID2495)	2993	147	91	82	60	4	1	0	0	42.33	5.59	71.43
Candidatus Hydrogenedentes bacterium isolate SpSt-1195	DSCL01.fa	Zhou et al. 2020		https://www.ncbi.nlm.nih.gov/nuccore/DSCL00000000.1/	1890	MAG	Hot spring sediment	hot spring sediment form California	DSCL01.fa	DSCL01	k__Bacteria	(UID2495)	2993	147	91	64	79	3	1	0	0	44.87	1.5	16.67
Candidatus Hydrogenedentes bacterium isolate Go_SlDig_bin_283	JAGNGX01.fa	Schneider (Direct Submission)		https://www.ncbi.nlm.nih.gov/nuccore/JAGNGX000000000.1/		MAG	wastewater	wastewater	JAGNGX01.fa	JAGNGX01	k__Bacteria	(UID2495)	2993	143	89 1	5	38	0	0	0	0	23.99	0	0
Hydrogenedentes bacterium JGI 0000059-N10	AQRV01.fa	Rinke et al 2013		https://www.ncbi.nlm.nih.gov/nuccore/AQRV00000000		single cell isolate	wastewater	wastewater from TA reactor_biofilm	AQRV01.fa	AQRV01	k__Bacteria	(UID1453)	901	171 1	17 1	3	67	1	0	0	0	37.35	0.85	0
Hydrogenedentes bacterium JGI 0000077-D07	ASNU01.fa	Rinke et al 2013		https://www.ncbi.nlm.nih.gov/nuccore/ASNU00000000.1/		Single cell isolate			ASNU01.fa	ASNU01	k__Bacteria	(UID203)	5449	100	55	75	25	0	0	0	0	40	0	0
When reclassified, found to not be hydrogenedentes:
Uncultured Candidatus Hydrogenedens sp. isolate AG-422-L23	CACGMS01.fa	Pachiadaki (direct submission)		https://www.ncbi.nlm.nih.gov/nuccore/CACGMS000000000.1/			Marine water	marine water	CACGMS01.fa	CACGMS01	c__Deltaproteobacteria	teria (UID3216)	83	247 1	55	90	156	0	1	0	0	55.65	0.32	0	CACGMS01	CACGMS01	d__Bacteria	p__Myxococcota	c__UBA4151	o__UBA4151	f__UBA4151	g__CACGMS01	s__CACGMS01 sp902574205
Uncultured Candidatus Hydrogenedens sp. isolate AG-426-J02	CACHAF01.fa	Pachiadaki (direct submission)		https://www.ncbi.nlm.nih.gov/nuccore/CACHAF000000000.1/			Marine water	marine water	CACHAF01.fa	CACHAF01	k__Bacteria	(UID3187)	2258	190 1	19	37	152	1	0	0	0	76.05	0.84	0	CACHAF01	CACHAF01	d__Bacteria	p__Desulfobacterota_D	c__UBA1144	o__UBA1144	f__UBA1144	g__GCA-002715585	s__GCA-002715585 sp002697665
Uncultured Candidatus Hydrogenedens sp. isolate AG-461-D05	CACLAL01.fa	Pachiadaki (direct submission)		https://www.ncbi.nlm.nih.gov/nuccore/CACLAL000000000.1/			Marine water	marine water	CACLAL01.fa	CACLAL01	k__Bacteria	(UID3060)	138	338 2	46 1	7	231	0	0	0	0	67.22	0	0	CACLAL01	CACLAL01	d__Bacteria	p__Desulfobacterota_D	c__UBA1144	o__UBA1144	f__UBA1144	g__TMED58	s__TMED58 sp002167555
Uncultured Candidatus Hydrogenedens sp. isolate AG-470-J09	CACLTT01.fa	Pachiadaki (direct submission)		https://www.ncbi.nlm.nih.gov/nuccore/CACLTT000000000.1/			Marine water	marine water	CACLTT01.fa	CACLTT01	k__Bacteria	(UID3187)	2258	190 1	19	19	170	1	0	0	0	86.13	0.84	0	CACLTT01	CACLTT01	d__Bacteria	p__Desulfobacterota_D	c__UBA1144	o__UBA1144	f__UBA1144	g__GCA-002715585	s__GCA-002715585 sp902609885
Candidatus Hydrogenedentes bacterium isolate J006	RFFU01.fa	Ward et al. 2018		https://www.ncbi.nlm.nih.gov/nuccore/RFFU00000000.1/	2926	MAG	Hot spring	iron-rich hot spring	RFFU01.fa	RFFU01	k__Bacteria	(UID2495)	2993	143	89	4	136	3	0	0	0	97.19	3.37	33.33	RFFU01	RFFU01	d__Bacteria	p__UBA8481	c__UBA8481	o__UBA8481	f__J006	g__J006	s__J006 sp003697085
Candidatus Hydrogenedentes bacterium isolate J018	RFGG01.fa	Ward et al. 2018		https://www.ncbi.nlm.nih.gov/nuccore/RFGG00000000.1/	2555	MAG	Hot spring	iron-rich hot spring	RFGG01.fa	RFGG01	k__Bacteria	(UID2495)	2993	143	89	9	130	3	1	0	0	95.69	5.06	16.67	RFGG01	RFGG01	d__Bacteria	p__Sumerlaeota	c__Sumerlaeia	o__Sumerlaeales	f__Sumerlaeaceae	g__Sumerlaea	s__Sumerlaea chitinivorans
Candidatus Hydrogenedentes bacterium isolate J094	RFJE01.fa	Ward et al. 2018		https://www.ncbi.nlm.nih.gov/nuccore/RFJE00000000.1/		MAG	Hot spring	iron-rich hot spring	RFJE01.fa	RFJE01	k__Bacteria	(UID2495)	2993	143	89	22	118	3	0	0	0	80.27	3.37	33.33	RFJE01	RFJE01	d__Bacteria	p__Spirochaetota	c__Leptospirae	o__Turneriellales	f__J094	g__J094	s__J094 sp003695005
Candidatus Hydrogenedentes bacterium CG1_02_42_14	MNVL01.fa	Probst et al 2017	https://img.jgi.doe.gov/cgi-bin/mer/main.cgi?section=TaxonDetail&page=taxonDetail&taxon_oid=2785510978	https://www.ncbi.nlm.nih.gov/assembly/GCA_001871695.1	2277	MAG	Subsurface water	Subsurface groundwater metagenome from aquifer Crystal Geyser near Green River, Utah	MNVL01.fa	MNVL01	k__Bacteria	(UID2495)	2993	143	89	7	126	10	0	0	0	95.06	3.06	0	MNVL01	MNVL01	d__Bacteria	p__UBA8481	c__UBA8481	o__UBA8481	f__UBA8481	g__UBA8481	s__UBA8481 sp002780065
Candidatus Hydrogenedentes bacterium CG07_land_8_20_14_0_80_42_17	PEWQ01.fa	Probst et al 2018	https://img.jgi.doe.gov/cgi-bin/mer/main.cgi?section=TaxonDetail&page=taxonDetail&taxon_oid=2785510979	https://www.ncbi.nlm.nih.gov/assembly/GCA_002780065.1	2261	MAG	Subsurface water	Subsurface groundwater metagenome from aquifer Crystal Geyser near Green River, Utah	PEWQ01.fa	PEWQ01	k__Bacteria	(UID2495)	2993	143	89	9	134	0	0	0	0	93.38	0	0	PEWQ01	PEWQ01	d__Bacteria	p__UBA8481	c__UBA8481	o__UBA8481	f__UBA8481	g__UBA8481	s__UBA8481 sp002780065

## Sheet: Sumerlaeota
Blue Highlighted sequenced used in metabolic comparisons across localities
Red highlighted sequence is MAG from this study
Name	fasta name	Paper	NCBI/JGI links	gene count	type		Location	Bin Name	Marker Lineage	# Genomes	# Markers	# Marker Sets	0	1	2	3	4	5+	Completeness	Contamination	Strain heterogeneity	Bin Name	user_genome	domain	phylum	class	order	family	genus	species
Candidatus Sumerlaeota bacterium isolate CSSed165cm_109	SLGR01.fa	Vavourakis et al. 20109	https://www.ncbi.nlm.nih.gov/nuccore/SLGR00000000.1/		MAG	Hypersaline sediment	hypersaline soda lake sediment from Russia: Kulunda Steppe	SLGR01	k__Bacteria	2993	143	89	21	120	2	0	0	0	80.63	1.69	0	SLGR01	SLGR01	d__Bacteria	p__CG03	c__SLGR01	o__SLGR01	f__SLGR01	g__SLGR01	s__SLGR01 sp007136585
Candidatus Sumerlaeota bacterium isolate UR.bin271	JAKJGN01.fa	Mei, 2020	https://www.ncbi.nlm.nih.gov/nuccore/JAKJGN000000000.1/		MAG	Anaerobic digester	anaerobic digester sludge	JAKJGN01	k__Bacteria	2993	143	89	80	62	1	0	0	0	53.4	1.12	0	JAKJGN01	JAKJGN01	d__Bacteria	p__JAGOBX01	c__JAGOBX01	o__JAGOBX01	f__JAGOBX01	g__	s__
Candidatus Sumerlaeota bacterium isolate CSSed162cmA_72	SKTS01.fa	Vavourakis et al. 2019	https://www.ncbi.nlm.nih.gov/nuccore/SKTS00000000.1/		MAG	Hypersaline sediment	hypersaline soda lake sediment from Russia: Kulunda Steppe	SKTS01	p__Firmicute	930	213	118	88	120	5	0	0	0	53.08	1.48	0	SKTS01	SKTS01	d__Bacteria	p__SLNR01	c__SLNR01	o__SLNR01	f__SLNR01	g__SLNR01	s__SLNR01 sp007132905
Candidatus Sumerlaeota bacterium isolate CSSed165cm_413	SLNR01.fa	Vavourakis et al. 2019	https://www.ncbi.nlm.nih.gov/nuccore/SLNR00000000.1/		MAG	Hypersaline sediment	hypersaline soda lake sediment from Russia: Kulunda Steppe	SLNR01	p__Firmicute	930	213	118	12	193	8	0	0	0	93.64	3.39	25	SLNR01	SLNR01	d__Bacteria	p__SLNR01	c__SLNR01	o__SLNR01	f__SLNR01	g__SLNR01	s__SLNR01 sp007132905
Candidatus Sumerlaea sp. isolate KatS3mg130	BPKN01.fa	Kato_2022	https://www.ncbi.nlm.nih.gov/nuccore/BPKN00000000.1/			Hot spring sediment	sediments collected from the Katase hot spring field	BPKN01	k__Bacteria	2993	147	91	18	127	1	1	0	0	83.94	3.3	0	BPKN01	BPKN01	d__Bacteria	p__Sumerlaeota	c__Sumerlaeia	o__Sumerlaeales	f__Sumerlaeaceae	g__Sumerlaea	s__Sumerlaea chitinivorans
Candidatus Sumerlaea chitinivorans isolate BY40 chromosome	BY40.fa	Kadnikov et al. 2019	https://www.ncbi.nlm.nih.gov/nuccore/1419285073		MAG	Subsurface water	deep subsurface thermal aquifer in the Tomsk Region of the Western Siberia, Russia	BY40	k__Bacteria	2993	143	89	2	137	3	0	1	0	99.37	6.18	0	BY40	BY40	d__Bacteria	p__Sumerlaeota	c__Sumerlaeia	o__Sumerlaeales	f__Sumerlaeaceae	g__Sumerlaea	s__Sumerlaea chitinivorans
uncultured Candidatus Sumerlaeota bacterium isolate SRR5007357_bin.23_CONCOCT_v1.1_MAG	CALMLS01.fa	direct submission	https://www.ncbi.nlm.nih.gov/nuccore/CALMLS000000000.1/		MAG	Wastewater	wastewater metagenome	CALMLS01	k__Bacteria	2993	143	89	41	99	3	0	0	0	73.73	3.37	0	CALMLS01	CALMLS01	d__Bacteria	p__Sumerlaeota	c__Sumerlaeia	o__MWCT01	f__MWCT01	g__MWCT01	s__MWCT01 sp002070185
Candidatus Sumerlaeota bacterium isolate UBA8349	DNPO01.fa	Parks et al. 2018	https://www.ncbi.nlm.nih.gov/nuccore/DNPO00000000.1/	2818	MAG	Soil	soil	DNPO01	k__Bacteria	2993	143	89	56	86	1	0	0	0	67.11	0.07	100	DNPO01	DNPO01	d__Bacteria	p__Sumerlaeota	c__Sumerlaeia	o__UBA8349	f__UBA8349	g__UBA8349	s__UBA8349 sp003501375
candidate division BRC1 bacterium HGW-BRC1-1	HGW-BRC1_1.fa	Hernsdorf et al. 2017	https://www.ncbi.nlm.nih.gov/nuccore/PHCB00000000.1/	3027	MAG	Subsurface water	groundwater	HGW_BRC1_1	k__Bacteria	2993	143	89	1	140	1	1	0	0	99.44	3.37	0	HGW_BRC1_1	HGW_BRC1_1	d__Bacteria	p__Sumerlaeota	c__Sumerlaeia	o__Sumerlaeales	f__Sumerlaeaceae	g__HGW-BRC1-1	s__HGW-BRC1-1 sp002842095
Candidatus Sumerlaeota bacterium isolate AS06rmzACSIP_6	JAAZBM01.fa	Campanaro 2020?	https://www.ncbi.nlm.nih.gov/assembly/GCA_012513815.1	1474	MAG	Anaerobic digester	anaerobic digester metagenome	JAAZBM01	k__Bacteria	2993	143	89	34	109	0	0	0	0	71.16	0	0	JAAZBM01	JAAZBM01	d__Bacteria	p__Sumerlaeota	c__Sumerlaeia	o__Sumerlaeales	f__JAAZBM01	g__JAAZBM01	s__JAAZBM01 sp012513815
Candidatus Sumerlaeia bacterium isolate MAG_26	JABWBI01.fa	Wang et al. 2020	https://www.ncbi.nlm.nih.gov/nuccore/JABWBI000000000.1/	3111	MAG	Anammox bioreactor	partial denitrification and anammox bioreactor	JABWBI01	k__Bacteria	2993	143	89	20	120	2	0	1	0	79.21	5.06	0	JABWBI01	JABWBI01	d__Bacteria	p__Sumerlaeota	c__Sumerlaeia	o__JABWBI01	f__JABWBI01	g__JABWBI01	s__JABWBI01 sp013360565
Candidatus Sumerlaeota bacterium isolate XCDL20.169	JADFCT01.fa	Fang et al., 2021	https://www.ncbi.nlm.nih.gov/nuccore/JADFCT000000000.1/		MAG	Saline sediment	sediment from salt lake China: Xiaochaidan Lake	JADFCT01	k__Bacteria	2921	152	93	39	111	1	1	0	0	75.06	3.23	0	JADFCT01	JADFCT01	d__Bacteria	p__Sumerlaeota	c__Sumerlaeia	o__JADFCT01	f__JADFCT01	g__JADFCT01	s__JADFCT01 sp017161665
Candidatus Sumerlaeota bacterium isolate DG2.163	JADFCW01.fa	Fang et al., 2021	https://www.ncbi.nlm.nih.gov/nuccore/JADFCW000000000.1/		MAG	Hot spring sediment	China: Daggyai Hot Spring	JADFCW01	k__Bacteria	2993	147	91	2	144	1	0	0	0	98.35	1.1	0	JADFCW01	JADFCW01	d__Bacteria	p__Sumerlaeota	c__Sumerlaeia	o__JADFCW01	f__JADFCW01	g__JADFCW01	s__JADFCW01 sp017161705
Candidatus Sumerlaeota bacterium isolate B28T3L14	JADFFT01.fa	Zhou et al. 2022	https://www.ncbi.nlm.nih.gov/nuccore/JADFFT000000000.1/	2004	MAG	Marine sediment	Mariana trench surficial sediment, Pacific Ocean: Mariana Trench	JADFFT01	k__Bacteria	2993	143	89	59	80	4	0	0	0	56.92	4.49	25	JADFFT01	JADFFT01	d__Bacteria	p__Sumerlaeota	c__Sumerlaeia	o__MVZB01	f__MVZB01	g__	s__
Candidatus Sumerlaeota bacterium isolate SJ135	JADLAR01.fa	Suarez et al. 2022	https://www.ncbi.nlm.nih.gov/nuccore/JADLAR000000000.1/	2964	MAG	Anammox bioreactor	wastewater from partial nitritation anammox bioreactor	JADLAR01	k__Bacteria	2993	147	91	2	142	2	0	1	0	97.8	5.49	0	JADLAR01	JADLAR01	d__Bacteria	p__Sumerlaeota	c__Sumerlaeia	o__SLMS01	f__SLMS01	g__	s__
Candidatus Sumerlaeota bacterium isolate SJ802	JADZDZ01.fa	Suarez et al. 2022	https://www.ncbi.nlm.nih.gov/nuccore/JADZDZ000000000.1/	2550	MAG	Anammox bioreactor	wastewater from partial nitritation anammox bioreactor	JADZDZ01	k__Bacteria	2993	143	89	40	101	2	0	0	0	82.74	1.31	0	JADZDZ01	JADZDZ01	d__Bacteria	p__Sumerlaeota	c__Sumerlaeia	o__SLMS01	f__SLMS01	g__	s__
Candidatus Sumerlaeota bacterium isolate Zod_Metabat.1312	JAFGFK01.fa	Hahn et al. 2022	https://www.ncbi.nlm.nih.gov/nuccore/JAFGFK000000000.1/		MAG	Freshwater sediment	USA: Anadarko, OK, Zodletone Spring	JAFGFK01	k__Bacteria	2993	147	91	12	130	4	1	0	0	89.43	6.59	14.29	JAFGFK01	JAFGFK01	d__Bacteria	p__Sumerlaeota	c__Sumerlaeia	o__MWCT01	f__MWCT01	g__JAFGFK01	s__JAFGFK01 sp016931135
Candidatus Sumerlaeota bacterium isolate Zod_Metabat.1318	JAFGFN01.fa	Hahn et al. 2022	https://www.ncbi.nlm.nih.gov/nuccore/JAFGFN000000000.1/	3375	MAG	Freshwater sediment	USA: Anadarko, OK, Zodletone Spring	JAFGFN01	k__Bacteria	2993	147	91	5	142	0	0	0	0	97.25	0	0	JAFGFN01	JAFGFN01	d__Bacteria	p__Sumerlaeota	c__Sumerlaeia	o__UBA8349	f__UBA8349	g__JAFGFN01	s__JAFGFN01 sp016931035
Candidatus Sumerlaeota bacterium isolate Zod_Metabat.292	JAFGJS01.fa	Hahn et al. 2022	https://www.ncbi.nlm.nih.gov/nuccore/JAFGJS000000000.1/	3588	MAG	Freshwater sediment	USA: Anadarko, OK, Zodletone Spring	JAFGJS01	k__Bacteria	2993	143	89	6	134	3	0	0	0	96.56	2.43	0	JAFGJS01	JAFGJS01	d__Bacteria	p__Sumerlaeota	c__Sumerlaeia	o__JADFCW01	f__JAFGJS01	g__JAFGJS01	s__JAFGJS01 sp016928995
Candidatus Sumerlaeota bacterium isolate Zod_Metabat.321	JAFGKF01.fa	Hahn et al. 2022	https://www.ncbi.nlm.nih.gov/nuccore/JAFGKF000000000.1/	3579	MAG	Freshwater sediment	USA: Anadarko, OK, Zodletone Spring	JAFGKF01	k__Bacteria	2993	147	91	7	137	2	1	0	0	93.41	3.85	0	JAFGKF01	JAFGKF01	d__Bacteria	p__Sumerlaeota	c__Sumerlaeia	o__JABWBI01	f__JABWBI01	g__JAFGKF01	s__JAFGKF01 sp016928695
Candidatus Sumerlaeia bacterium isolate coassembly_bin.29	JAFIGB01.fa	Zorz, 2021	https://www.ncbi.nlm.nih.gov/nuccore/JAFIGB000000000.1/	3753	MAG	Bioreactor innoculated with saline microbial mat	bioreactors innoculated with microbial mats from alkaline soda lake	JAFIGB01	k__Bacteria	88	230	148	22	201	7	0	0	0	90.48	3.41	42.86	JAFIGB01	JAFIGB01	d__Bacteria	p__Sumerlaeota	c__Sumerlaeia	o__SLMS01	f__SLMS01	g__	s__
Candidatus Sumerlaeota bacterium isolate AUK269	JAGHBZ01.fa	Speth et al. 2021	https://www.ncbi.nlm.nih.gov/nuccore/JAGHBZ000000000.1/	2618	MAG	Hydrothermal vent sediment	marine hydrothermal sediment from Pacific Ocean: Mexico, Pescadero Basin	JAGHBZ01	k__Bacteria	2993	143	89	27	114	1	1	0	0	80.26	3.37	0	JAGHBZ01	JAGHBZ01	d__Bacteria	p__Sumerlaeota	c__Sumerlaeia	o__MWCT01	f__	g__	s__
Candidatus Sumerlaeia bacterium isolate ACE_SUM1	JAHCAW01.fa	Huang et al. 2021	https://www.ncbi.nlm.nih.gov/nuccore/JAHCAW000000000.1/	3481	MAG	Wastewater treatment plant	ACE-degrading consortia seeded with activated sludge sampled from 6 local waste water treatment plants (WWTPs)	JAHCAW01	k__Bacteria	2993	143	89	14	127	1	1	0	0	93.56	3.37	0	JAHCAW01	JAHCAW01	d__Bacteria	p__Sumerlaeota	c__Sumerlaeia	o__SLMS01	f__	g__	s__
Candidatus Sumerlaeaceae bacterium isolate SSF23	JAIBAT01.fa	Haryono et al. 2022	https://www.ncbi.nlm.nih.gov/nuccore/JAIBAT000000000.1/	3620	MAG	Wastewater treatment plant	waste water treatment plant	JAIBAT01	k__Bacteria	2993	143	89	4	133	5	1	0	0	96.07	4.68	12.5	JAIBAT01	JAIBAT01	d__Bacteria	p__Sumerlaeota	c__Sumerlaeia	o__Sumerlaeales	f__Sumerlaeaceae	g__	s__
Candidatus Sumerlaeota bacterium isolate OFTM212	JAJFLJ01.fa	Karacic et al. 2019	https://www.ncbi.nlm.nih.gov/nuccore/JAJFLJ000000000.1/		MAG	Marine biofilm	subsea tunnel biofilm collected in 2016, 2017, 2019 and 2020	JAJFLJ01	k__Bacteria	2993	143	89	33	109	0	1	0	0	90.09	2.25	0	JAJFLJ01	JAJFLJ01	d__Bacteria	p__Sumerlaeota	c__Sumerlaeia	o__SLMS01	f__	g__	s__
Candidatus Sumerlaeota bacterium isolate OFTM353	JAJFLK01.fa	Karacic et al. 2018	https://www.ncbi.nlm.nih.gov/nuccore/JAJFLK000000000.1/		MAG	Marine biofilm	subsea tunnel biofilm collected in 2016, 2017, 2019 and 2020	JAJFLK01	k__Bacteria	2993	143	89	12	130	1	0	0	0	89.19	1.12	0	JAJFLK01	JAJFLK01	d__Bacteria	p__Sumerlaeota	c__Sumerlaeia	o__MVZB01	f__MVZB01	g__	s__
Candidatus Sumerlaeota bacterium isolate Dive100_bin4.69	JAJRSH01.fa	Zhong et al. 2022	https://www.ncbi.nlm.nih.gov/nuccore/JAJRSH000000000.1/		MAG	Hydrothermal vent	Indian Ocean: Longqi hydrothermal vent field, ultraslow-spreading Southwestern Indian Ridge, diffuse vent DFF1	JAJRSH01	k__Bacteria	2921	152	93	39	113	0	0	0	0	73.65	0	0	JAJRSH01	JAJRSH01	d__Bacteria	p__Sumerlaeota	c__Sumerlaeia	o__UBA8349	f__	g__	s__
Candidatus Sumerlaeota bacterium isolate UR.bin126	JAKJGG01.fa	Mei, 2020	https://www.ncbi.nlm.nih.gov/nuccore/JAKJGG000000000.1/		MAG	Anaerobic digester	anaerobic digester sludge	JAKJGG01	k__Bacteria	2258	188	117	38	146	4	0	0	0	82.5	0.52	0	JAKJGG01	JAKJGG01	d__Bacteria	p__Sumerlaeota	c__Sumerlaeia	o__JADFCT01	f__	g__	s__
Candidatus Sumerlaeota bacterium isolate UR.bin252	JAKJGH01.fa	Mei, 2020	https://www.ncbi.nlm.nih.gov/nuccore/JAKJGH000000000.1/		MAG	Anaerobic digester	anaerobic digester sludge	JAKJGH01	k__Bacteria	2921	152	93	11	136	5	0	0	0	89.78	3.86	20	JAKJGH01	JAKJGH01	d__Bacteria	p__Sumerlaeota	c__Sumerlaeia	o__MVZB01	f__MVZB01	g__MVZB01	s__MVZB01 sp002068205
Candidatus Sumerlaeota bacterium isolate UR.bin35	JAKJGI01.fa	Mei, 2020	https://www.ncbi.nlm.nih.gov/nuccore/JAKJGI000000000.1/		MAG	Anaerobic digester	anaerobic digester sludge	JAKJGI01	k__Bacteria	2993	143	89	2	138	2	1	0	0	98.81	4.49	0	JAKJGI01	JAKJGI01	d__Bacteria	p__Sumerlaeota	c__Sumerlaeia	o__MWCT01	f__MWCT01	g__MWCT01	s__MWCT01 sp002070185
Candidatus Sumerlaeota bacterium isolate SUM1	JAMQHP01.fa	Ya et al. 2022	https://www.ncbi.nlm.nih.gov/nuccore/JAMQHP000000000.1/		MAG	Anammox bioreactor	bioreactor sludge metagenome / lab-scale wastewater treatment bioreacotr	JAMQHP01	k__Bacteria	2993	143	89	51	78	11	2	1	0	56.64	9.71	4.35	JAMQHP01	JAMQHP01	d__Bacteria	p__Sumerlaeota	c__Sumerlaeia	o__JABWBI01	f__JABWBI01	g__JABWBI01	s__JABWBI01 sp013360565
Candidatus Sumerlaeia bacterium isolate IP29b_bin.95	JANQSL01.fa	Tandon et al. 2022	https://www.ncbi.nlm.nih.gov/nuccore/JANQSL000000000.1/		MAG	Coral	Coral skeleton	JANQSL01	k__Bacteria	2921	152	93	7	144	0	1	0	0	95.86	2.15	0	JANQSL01	JANQSL01	d__Bacteria	p__Sumerlaeota	c__Sumerlaeia	o__SLMS01	f__	g__	s__
Candidatus Sumerlaeaceae bacterium isolate SKW119	JANZZJ01.fa	Liew et al. 2022 ?	https://www.ncbi.nlm.nih.gov/nuccore/JANZZJ000000000.1/	2277	MAG	Hot spring water	alkaline hot spring water	JANZZJ01	k__Bacteria	2993	147	91	18	124	4	1	0	0	88.91	6.04	0	JANZZJ01	JANZZJ01	d__Bacteria	p__Sumerlaeota	c__Sumerlaeia	o__Sumerlaeales	f__Sumerlaeaceae	g__DRVG01	s__
Candidatus Sumerlaeaceae bacterium isolate SKW162	JAOAAY01.fa	Liew et al. 2022 ?	https://www.ncbi.nlm.nih.gov/nuccore/JAOAAY000000000.1/	2961	MAG	Hot spring water	alkaline hot spring water	JAOAAY01	k__Bacteria	2993	147	91	7	134	6	0	0	0	93.96	3.61	0	JAOAAY01	JAOAAY01	d__Bacteria	p__Sumerlaeota	c__Sumerlaeia	o__Sumerlaeales	f__Sumerlaeaceae	g__	s__
Candidatus Sumerlaeia bacterium isolate SKW183	JAOABR01.fa	Liew et al. 2022 ?	https://www.ncbi.nlm.nih.gov/nuccore/JAOABR000000000.1/	2373		Hot spring water	alkaline hot spring water from Malaysia: Sungkai, Perak	JAOABR01	k__Bacteria	2993	143	89	33	109	1	0	0	0	73.08	0.1	0	JAOABR01	JAOABR01	d__Bacteria	p__Sumerlaeota	c__Sumerlaeia	o__MWCT01	f__	g__	s__
Candidatus Sumerlaea chitinivorans isolate SKW290	JAOAFN01.fa	Liew et al. 2022 ?	https://www.ncbi.nlm.nih.gov/nuccore/JAOAFN000000000.1/	2206	MAG	Hot spring water	alkaline hot spring water	JAOAFN01	k__Bacteria	2993	143	89	17	122	4	0	0	0	85.51	3.44	0	JAOAFN01	JAOAFN01	d__Bacteria	p__Sumerlaeota	c__Sumerlaeia	o__Sumerlaeales	f__Sumerlaeaceae	g__Sumerlaea	s__Sumerlaea chitinivorans
Candidatus Sumerlaeia bacterium isolate SKW40	JAOAGV01.fa	Liew et al. 2022 ?	https://www.ncbi.nlm.nih.gov/nuccore/JAOAGV000000000.1/	3652	MAG	Hot spring water	alkaline hot spring water	JAOAGV01	k__Bacteria	2993	147	91	5	140	1	1	0	0	97.8	2.75	0	JAOAGV01	JAOAGV01	d__Bacteria	p__Sumerlaeota	c__Sumerlaeia	o__JADFCW01	f__JADFCW01	g__JADFCW01	s__
Candidatus Sumerlaeota bacterium isolate LacPavin_0920_WC90_MAG_57_10	JAPLSP01.fa	Jaffe et al. 2023	https://www.ncbi.nlm.nih.gov/nuccore/JAPLSP000000000.1/		MAG	Freshwater	freshwater lake water column	JAPLSP01	k__Bacteria	2993	143	89	7	132	3	1	0	0	93.26	2.64	0	JAPLSP01	JAPLSP01	d__Bacteria	p__Sumerlaeota	c__Sumerlaeia	o__JADFCT01	f__JADFCT01	g__	s__
Candidatus Sumerlaeota bacterium isolate LacPavin_0419_WC70S_MAG_58_10	JAPLSQ01.fa	Jaffe et al. 2023	https://www.ncbi.nlm.nih.gov/nuccore/JAPLSQ000000000.1/	3404	MAG	Freshwater	freshwater lake water column	JAPLSQ01	k__Bacteria	2993	143	89	0	141	2	0	0	0	100	2.25	0	JAPLSQ01	JAPLSQ01	d__Bacteria	p__Sumerlaeota	c__Sumerlaeia	o__Sumerlaeales	f__Sumerlaeaceae	g__	s__
Candidatus Sumerlaeota bacterium isolate LacPavin_0920_SED5_MAG_50_10	JAPLSR01.fa	Jaffe et al. 2023	https://www.ncbi.nlm.nih.gov/nuccore/JAPLSR000000000.1/		MAG	Freshwater sediment	freshwater lake water column	JAPLSR01	k__Bacteria	2993	143	89	11	127	4	1	0	0	89.76	5.16	28.57	JAPLSR01	JAPLSR01	d__Bacteria	p__Sumerlaeota	c__Sumerlaeia	o__MWCT01	f__MWCT01	g__	s__
Candidatus Sumerlaeota bacterium isolate LacPavin_0920_SED5_MAG_64_9	JAPLSS01.fa	Jaffe et al. 2023	https://www.ncbi.nlm.nih.gov/nuccore/JAPLSS000000000.1/	6654	MAG	Freshwater sediment	freshwater lake sediment	JAPLSS01	k__Bacteria	2993	147	91	7	133	6	0	1	0	95.34	7.76	0	JAPLSS01	JAPLSS01	d__Bacteria	p__Sumerlaeota	c__Sumerlaeia	o__UBA8349	f__	g__	s__
Candidatus Sumerlaeales bacterium isolate STF1_15	JAQVNE01.fa	Gregoire et al. 2023	https://www.ncbi.nlm.nih.gov/nuccore/JAQVNE000000000.1/	2557	MAG	Landfill	NEUS_F1 leachate from a leachate well at an active municipal landfill in the North Eastern US	JAQVNE01	k__Bacteria	2993	143	89	8	126	9	0	0	0	93.07	3.88	33.33	JAQVNE01	JAQVNE01	d__Bacteria	p__Sumerlaeota	c__Sumerlaeia	o__Sumerlaeales	f__JAAZBM01	g__JAAZBM01	s__JAAZBM01 sp012513815
candidate division BRC1 bacterium SM23_51	LJUL01.fa	Baker et al. 2015	https://www.ncbi.nlm.nih.gov/nuccore/LJUL00000000.1/	2417	MAG	Saline sediment	Sulfate-methane transisition zone estuary sediments 16-26 cm from White Oak Rive Estuary, North Carolina	LJUL01	k__Bacteria	2993	147	91	54	91	1	0	1	0	52.49	4.4	0	LJUL01	LJUL01	d__Bacteria	p__Sumerlaeota	c__Sumerlaeia	o__JADFCW01	f__JADFCW01	g__	s__
candidate division BRC1 bacterium ADurb.BinA364	MVYZ01.fa	Nobu direct submission	https://www.ncbi.nlm.nih.gov/nuccore/MVYZ00000000.1/		MAG	Anaerobic digester	anaerobic digester metagenome	MVYZ01	k__Bacteria	2993	147	91	68	75	4	0	0	0	64.41	2.75	0	MVYZ01	MVYZ01	d__Bacteria	p__Sumerlaeota	c__Sumerlaeia	o__	f__	g__	s__
candidate division BRC1 bacterium ADurb.BinA292	MVZB01.fa	Nobu direct submission	https://www.ncbi.nlm.nih.gov/nuccore/MVZB00000000.1/		MAG	Anaerobic digester	anaerobic digester metagenome	MVZB01	k__Bacteria	2993	147	91	26	119	2	0	0	0	85.08	2.2	0	MVZB01	MVZB01	d__Bacteria	p__Sumerlaeota	c__Sumerlaeia	o__MVZB01	f__MVZB01	g__MVZB01	s__MVZB01 sp002068205
candidate division BRC1 bacterium ADurb.Bin183	MWCT01.fa	Nobu direct submission	https://www.ncbi.nlm.nih.gov/nuccore/MWCT00000000.1/			Anaerobic digester	anaerobic digester metagenome	MWCT01	k__Bacteria	2993	143	89	4	136	2	1	0	0	97.5	4.49	0	MWCT01	MWCT01	d__Bacteria	p__Sumerlaeota	c__Sumerlaeia	o__MWCT01	f__MWCT01	g__MWCT01	s__MWCT01 sp002070185
Candidatus Sumerlaeota bacterium isolate CSSed10_400R1	PWPB01.fa	Vavourakis et al. 2019	https://www.ncbi.nlm.nih.gov/nuccore/PWPB00000000.1/		MAG	Hypersaline sediment	hypersaline soda lake sediment from Russia: Kulunda Steppe	PWPB01	k__Bacteria	2993	143	89	46	91	5	1	0	0	68.72	2.58	0	PWPB01	PWPB01	d__Bacteria	p__Sumerlaeota	c__Sumerlaeia	o__SLMS01	f__SLMS01	g__SLMS01	s__SLMS01 sp007132505
Candidatus Sumerlaeota bacterium isolate QZM1.53	QZM1.53.fa	Fang et al., 2021	https://www.ncbi.nlm.nih.gov/nuccore/JADFCU000000000.1/		MAG	Hot spring sediment	China: Quzhuomu Hot Spring	QZM1.53	k__Bacteria	2993	143	89	2	137	3	0	1	0	99.37	6.18	0	QZM1.53	QZM1.53	d__Bacteria	p__Sumerlaeota	c__Sumerlaeia	o__Sumerlaeales	f__Sumerlaeaceae	g__Sumerlaea	s__Sumerlaea chitinivorans
Candidatus Sumerlaeota bacterium isolate QZM1.54	QZM1.54.fa	Fang et al., 2021	https://www.ncbi.nlm.nih.gov/nuccore/JADFCV000000000.1/		MAG	Hot spring sediment	China: Quzhuomu Hot Spring	QZM1.54	k__Bacteria	2993	143	89	2	137	3	0	1	0	98.81	6.18	0	QZM1.54	QZM1.54	d__Bacteria	p__Sumerlaeota	c__Sumerlaeia	o__Sumerlaeales	f__Sumerlaeaceae	g__DRVG01	s__DRVG01 sp017161655
	SB_biofilm_MAG_30.fa	Skoog et al. 2022	https://img.jgi.doe.gov/cgi-bin/mer/main.cgi?section=TaxonDetail&page=taxonDetail&taxon_oid=2808607010		MAG	Hypersaline microbial mat	Shark By pustular mat	SB_biofilm_MAG_30	k__Bacteria	2993	143	89	4	136	2	1	0	0	96.07	2.45	20	SB_biofilm_MAG_30	SB_biofilm_MAG_30	d__Bacteria	p__Sumerlaeota	c__Sumerlaeia	o__SLMS01	f__	g__	s__
Candidatus Sumerlaeota bacterium isolate CSSed162cmB_61	SLFJ01.fa	Vavourakis et al. 2019	https://www.ncbi.nlm.nih.gov/nuccore/SLFJ00000000.1/		MAG	Hypersaline sediment	hypersaline soda lake sediment from Russia: Kulunda Steppe	SLFJ01	k__Bacteria	2993	143	89	24	117	1	1	0	0	82.25	2.35	25	SLFJ01	SLFJ01	d__Bacteria	p__Sumerlaeota	c__Sumerlaeia	o__SLMS01	f__SLMS01	g__SLMS01	s__SLMS01 sp007133495
Candidatus Sumerlaeota bacterium isolate CSSed165cm_369	SLMS01.fa	Vavourakis et al. 2019	https://www.ncbi.nlm.nih.gov/nuccore/SLMS00000000.1/		MAG	Hypersaline sediment	hypersaline soda lake sediment from Russia: Kulunda Steppe	SLMS01	k__Bacteria	2993	147	91	6	140	0	1	0	0	93.41	2.2	0	SLMS01	SLMS01	d__Bacteria	p__Sumerlaeota	c__Sumerlaeia	o__SLMS01	f__SLMS01	g__SLMS01	s__SLMS01 sp007133495
Candidatus Sumerlaeota bacterium isolate CSSed165cm_452	SLOM01.fa	Vavourakis et al. 2019	https://www.ncbi.nlm.nih.gov/nuccore/SLOM00000000.1/		MAG	Hypersaline sediment	hypersaline soda lake sediment from Russia: Kulunda Steppe	SLOM01	k__Bacteria	2993	143	89	5	136	1	1	0	0	94.94	2.81	0	SLOM01	SLOM01	d__Bacteria	p__Sumerlaeota	c__Sumerlaeia	o__SLMS01	f__SLMS01	g__SLMS01	s__SLMS01 sp007132505
Candidatus Sumerlaeota bacterium isolate K_DeepCast_1200m_m1_317	VGIM01.fa	Tran et al. 2021	https://www.ncbi.nlm.nih.gov/nuccore/VGIM00000000.1/	3107	MAG	Freshwater	freshwater lake from Tanzania: Lake Tanganyika, Kigoma	VGIM01	k__Bacteria	2921	152	93	52	97	3	0	0	0	63.33	1.2	0	VGIM01	VGIM01	d__Bacteria	p__Sumerlaeota	c__Sumerlaeia	o__JADFCW01	f__JADFCW01	g__	s__
Candidatus Sumerlaeota bacterium isolate T1Sed10_198m	PWGE01.fa	Vavourakis et al. 2019	https://www.ncbi.nlm.nih.gov/nuccore/PWGE00000000.1/		MAG	Hypersaline sediment	hypersaline soda lake sediment from Russia: Kulunda Steppe	PWGE01	k__Bacteria	2993	143	89	24	115	4	0	0	0	78.26	3.18	25	PWGE01	PWGE01	d__Bacteria	p__T1SED10-198M	c__T1SED10-198M	o__T1SED10-198M	f__T1SED10-198M	g__T1SED10-198M	s__T1SED10-198M sp003554345
Candidatus Sumerlaeota bacterium isolate CSSed165cm_362	SLMO01.fa	Vavourakis et al. 2019	https://www.ncbi.nlm.nih.gov/nuccore/SLMO00000000.1/		MAG	Hypersaline sediment	hypersaline soda lake sediment from Russia: Kulunda Steppe	SLMO01	k__Bacteria	2993	143	89	41	101	1	0	0	0	64.54	1.12	0	SLMO01	SLMO01	d__Bacteria	p__T1SED10-198M	c__T1SED10-198M	o__T1SED10-198M	f__T1SED10-198M	g__	s__
Candidatus Sumerlaeota bacterium isolate OH_PDB_156	JAEWNE01.fa	Lemos et al. 2022	https://www.ncbi.nlm.nih.gov/nuccore/JAEWNE000000000.1/		MAG	Animal gut	Gallus gallus gut metagenome from feces sample	JAEWNE01	k__Bacteria	2258	190	119	11	175	3	1	0	0	91.6	4.2	0	JAEWNE01	JAEWNE01	d__Bacteria	p__UBP6	c__UBA1177	o__UBA1177	f__UBA1177	g__JAGOEX01	s__JAGOEX01 sp017997475
Candidatus Sumerlaeota bacterium isolate OH_SDB_171	JAEWUE01.fa	Lemos et al. 2022	https://www.ncbi.nlm.nih.gov/nuccore/JAEWUE000000000.1/		MAG	Animal gut	Sus scrofa gut metagenome from feces sample	JAEWUE01	k__Bacteria	2258	190	119	45	141	4	0	0	0	72.1	2.57	0	JAEWUE01	JAEWUE01	d__Bacteria	p__UBP6	c__UBA1177	o__UBA1177	f__UBA1177	g__JAGOEX01	s__JAGOEX01 sp017997475
Candidatus Sumerlaeota bacterium isolate CSSed165cm_107	SLGQ01.fa	Vavourakis et al. 2019	https://www.ncbi.nlm.nih.gov/nuccore/SLGQ00000000.1/		MAG	Hypersaline sediment	hypersaline soda lake sediment from Russia: Kulunda Steppe	SLGQ01	k__Bacteria	2258	190	119	22	164	4	0	0	0	85.8	3.36	25	SLGQ01	SLGQ01	d__Bacteria	p__UBP6	c__UBA1177	o__UBA1177	f__UBA1177	g__SLGQ01	s__SLGQ01 sp007136595
Candidatus Sumerlaeota bacterium isolate CSSed165cm_432	SLOD01.fa	Vavourakis et al. 2019	https://www.ncbi.nlm.nih.gov/nuccore/SLOD00000000.1/		MAG	Hypersaline sediment	hypersaline soda lake sediment from Russia: Kulunda Steppe	SLOD01	k__Bacteria	2258	190	119	15	173	2	0	0	0	90.23	1.68	0	SLOD01	SLOD01	d__Bacteria	p__UBP6	c__UBA1177	o__UBA1177	f__UBA1177	g__SLGQ01	s__SLGQ01 sp007132725
Removed due to low completeness (<50%)
Candidatus Sumerlaeota bacterium isolate NC_groundwater_1008_Pr1_S-0.65um_58_7	JACQDZ01.fa	He et al. 2020	https://www.ncbi.nlm.nih.gov/nuccore/JACQDZ000000000.1/	2598	MAG	Subsurface water	groundwater from USA: California, Calistoga	JACQDZ01	k__Bacteria	2921	152	93	76	75	1	0	0	0	48.46	0.1	0	JACQDZ01
Candidatus Sumerlaeota bacterium isolate NC_groundwater_22_Pr7_B-0.1um_58_7	JACOSQ01.fa	He et al. 2020	https://www.ncbi.nlm.nih.gov/nuccore/JACOSQ000000000.1/	2477	MAG	Subsurface water	groundwater from USA: California, Lower Lake	JACOSQ01	k__Bacteria	2921	152	93	64	87	1	0	0	0	46.37	1.08	0	JACOSQ01
BRC1 bacterium SCGC AAA252-M09	ASKJ01.fa	Rinke et al. 2013	https://www.ncbi.nlm.nih.gov/nuccore/ASKJ00000000.1/		single cell isolate	Brackish water	Brackish water from Sakinaw Lake	ASKJ01	k__Bacteria	2993	147	91 1	16	29	2	0	0	0	19.78	1.2	0	ASKJ01
BRC1 bacterium SCGC AAA257-C11	ASML01.fa	Rinke et al. 2013	https://www.ncbi.nlm.nih.gov/nuccore/ASML00000000.1/		single cell isolate		marine	ASML01	k__Bacteria	5449	104	58	86	18	0	0	0	0	26.72	0	0	ASML01
